# Supplementary material for: A Comprehensive Analysis of Novel Variations Associated with Bile Duct Cancer: Insights into Expression, Methylation, and 3D Protein Structure
Source: Int J Mol Sci. 2025 Nov 21;26(23):11244. doi: 10.3390/ijms262311244 (PMC12692537; doi:10.3390/ijms262311244)
Supplement: Supplementary file 1 [file ijms-26-11244-s001.zip › S1.xlsx]

## Sheet: Sheet1
Table S1. Summary of identified variants in bile duct cancer samples from the TCGA dataset This table lists all 24 genetic variants detected in 23 bile duct cancer (cholangiocarcinoma) samples from the TCGA dataset. Variant classification was performed using ClinVar annotations, identifying six variants as pathogenic, while 18 variants were categorized as variants of uncertain significance (VUS) …
Chr	Start	End	Ref	Alt	Func.refGeneWithVer	Gene.refGeneWithVer	GeneDetail.refGeneWithVer	ExonicFunc.refGeneWithVer	AAChange.refGeneWithVer	SIFT_score	SIFT_pred	SIFT4G_score	SIFT4G_pred	Polyphen2_HDIV_score	Polyphen2_HDIV_pred	Polyphen2_HVAR_score	Polyphen2_HVAR_pred	VEST4_score	MetaSVM_score	MetaSVM_pred	MetaLR_score	MetaLR_pred	Reliability_index	MetaRNN_score	MetaRNN_pred	M-CAP_score	M-CAP_pred	REVEL_score	MutPred_score	MVP_score	gMVP_score	MPC_score	DEOGEN2_score	DEOGEN2_pred	EVE_score	AlphaMissense_score	AlphaMissense_pred	CADD_phred	Hugo_Symbol	Entrez_Gene_Id	Center	NCBI_Build	dbSNP_RS	Mutation_Status	HGVSc	HGVSp	HGVSp_Short	Transcript_ID	Exon_Number
chr3	97780644	97780644	G	A	exonic	ARL6		nonsynonymous SNV	ARL6:NM_001278293.3:exon4:c.G215A:p.G72D,ARL6:NM_001323513.2:exon4:c.G215A:p.G72D,ARL6:NM_001323514.2:exon4:c.G215A:p.G72D,ARL6:NM_032146.5:exon5:c.G215A:p.G72D,ARL6:NM_177976.3:exon5:c.G215A:p.G72D	0.0	D	0.0	D	1.0	D	1.0	D	0.989	1.016	D	0.986	D	10	0.99009293	D	0.735333	D	0.991	0.931	0.974346715438	0.8734611178835529	0.679122387132	0.854345	D	0.8052040095494204	0.990	P	30	ARL6	84100	BI	GRCh38	novel	Somatic	c.215G>A	p.Gly72Asp	p.G72D	ENST00000335979	5/9
chr18	51065556	51065556	T	G	exonic	SMAD4		nonsynonymous SNV	SMAD4:NM_005359.6:exon9:c.T1089G:p.C363W	0.0	D	0.0	D	1.0	D	1.0	D	0.971	1.078	D	0.981	D	10	0.9952462	D	0.977231	D	0.920	0.962	0.997539986845	0.9899624444610737	3.37465409467	0.991336	D	0.7257213654624526	1.0	P	28.0	SMAD4	4089	BI	GRCh38		Somatic	c.1089T>G	p.Cys363Trp	p.C363W	ENST00000342988	9/12
chr2	208248389	208248389	G	A	exonic	IDH1		nonsynonymous SNV	IDH1:NM_001282386.1:exon4:c.C394T:p.R132C,IDH1:NM_001282387.1:exon4:c.C394T:p.R132C,IDH1:NM_005896.4:exon4:c.C394T:p.R132C	0.025	D	0.0	D	0.259	B	0.126	B	0.965	0.732	D	0.809	D	10	0.98416835	D	0.53089	D	0.814	0.943	0.960681023373	0.9771632318998412	0.779063402808	0.904364	D	0.9295188509388226	0.985	P	31	IDH1	3417	WUGSC	GRCh38	rs121913499	Somatic	c.394C>T	p.Arg132Cys	p.R132C	ENST00000345146	4/10
chr12	25245350	25245350	C	A	exonic	KRAS		nonsynonymous SNV	KRAS:NM_001369786.1:exon2:c.G35T:p.G12V,KRAS:NM_001369787.1:exon2:c.G35T:p.G12V,KRAS:NM_004985.5:exon2:c.G35T:p.G12V,KRAS:NM_033360.4:exon2:c.G35T:p.G12V	0.007	D	0.001	D	0.997	D	0.969	D	0.92	0.543	D	0.699	D	10	0.9236257	D	0.181073	D	0.910	0.767	0.988619423247	0.9781072363123009	2.35052041495	0.843047	D	0.6466939754516617	0.997	P	27.1	KRAS	3845	BI	GRCh38	rs121913529	Somatic	c.35G>T	p.Gly12Val	p.G12V	ENST00000256078	2/6
chr17	7673776	7673776	G	A	exonic	TP53		nonsynonymous SNV	TP53:NM_001126115.1:exon4:c.C448T:p.R150W,TP53:NM_001126116.1:exon4:c.C448T:p.R150W,TP53:NM_001126117.1:exon4:c.C448T:p.R150W,TP53:NM_001276697.2:exon4:c.C367T:p.R123W,TP53:NM_001276698.2:exon4:c.C367T:p.R123W,TP53:NM_001276699.2:exon4:c.C367T:p.R123W,TP53:NM_001126118.1:exon7:c.C727T:p.R243W,TP53:NM_000546.6:exon8:c.C844T:p.R282W,TP53:NM_001126112.2:exon8:c.C844T:p.R282W,TP53:NM_001126113.2:exon…	0.002	D	0.0	D	1.0	D	1.0	D	0.906	1.019	D	0.992	D	9	0.9585321	D	0.675578	D	0.896	-1	0.980238935356	0.8391295158354916	0.392008185795	0.845699	D	0.9168720303468678	0.947	P	28.0	TP53	7157	BI	GRCh38	rs28934574	Somatic	c.844C>T	p.Arg282Trp	p.R282W	ENST00000269305	8/11
chr2	27226194	27226194	C	T	exonic	CAD		nonsynonymous SNV	CAD:NM_004341.5:exon13:c.C1906T:p.P636S	0.0	D	0.0	D	0.898	P	0.686	P	0.946	0.972	D	0.990	D	10	0.9928146	D	0.849243	D	0.956	0.926	0.986045295752	0.8101694297191538	0.984830103252	0.908142	D	0.9631614717716774	0.907	P	27.2	CAD	790	BI	GRCh38		Somatic	c.1906C>T	p.Pro636Ser	p.P636S	ENST00000264705	13/44
chr19	41967279	41967279	G	A	exonic	ATP1A3		nonsynonymous SNV	ATP1A3:NM_001256213.1:exon22:c.C3016T:p.R1006C,ATP1A3:NM_001256214.2:exon22:c.C3022T:p.R1008C,ATP1A3:NM_152296.5:exon22:c.C2983T:p.R995C	0.0	D	0.0	D	1.0	D	1.0	D	0.909	1.004	D	0.957	D	10	0.9807319	D	0.782222	D	0.893	0.897	0.980442746612	0.9736335092013784	3.03790854674	0.928862	D	0.7793196342606374	0.976	P	33	ATP1A3	478	BI	GRCh38		Somatic	c.3022C>T	p.Arg1008Cys	p.R1008C	ENST00000545399	22/23
chr3	122283849	122283849	G	A	exonic	CASR		nonsynonymous SNV	CASR:NM_000388.4:exon7:c.G1895A:p.G632D,CASR:NM_001178065.2:exon7:c.G1925A:p.G642D	0.012	D	0.058	T	1.0	D	0.98	D	0.908	0.761	D	0.832	D	10	0.877576	D	0.207195	D	0.836	0.694	0.989859788255	0.9770042315359279	1.80813242872	0.873325	D	0.5692220856211191	0.753	P	25.2	CASR	846	BI	GRCh38	novel	Somatic	c.1664G>A	p.Gly555Asp	p.G555D	ENST00000490131	5/5
chr7	128835463	128835463	C	T	exonic	FLNC		nonsynonymous SNV	FLNC:NM_001127487.2:exon2:c.C490T:p.R164W,FLNC:NM_001458.5:exon2:c.C490T:p.R164W	0.0	D	0.0	D	1.0	D	0.998	D	0.877	1.013	D	0.915	D	10	0.9273855	D	0.437683	D	0.775	0.682	0.911134902067	0.8552774033050978	2.22499519009	0.934468	D	0.5765528413732002	0.949	P	32	FLNC	2318	BI	GRCh38	rs1460797312	Somatic	c.490C>T	p.Arg164Trp	p.R164W	ENST00000325888	2/48
chr17	7674872	7674872	T	C	exonic	TP53		nonsynonymous SNV	TP53:NM_001126115.1:exon2:c.A263G:p.Y88C,TP53:NM_001126116.1:exon2:c.A263G:p.Y88C,TP53:NM_001126117.1:exon2:c.A263G:p.Y88C,TP53:NM_001276697.2:exon2:c.A182G:p.Y61C,TP53:NM_001276698.2:exon2:c.A182G:p.Y61C,TP53:NM_001276699.2:exon2:c.A182G:p.Y61C,TP53:NM_001126118.1:exon5:c.A542G:p.Y181C,TP53:NM_000546.6:exon6:c.A659G:p.Y220C,TP53:NM_001126112.2:exon6:c.A659G:p.Y220C,TP53:NM_001126113.2:exon6:c.A6…	0.003	D	0.0	D	1.0	D	1.0	D	0.914	0.954	D	0.992	D	10	0.99037015	D	0.748599	D	0.936	0.938	0.98235940122	0.8003334683537359	1.85576430493	0.849243	D	0.8819581597874926	0.886	P	28.7	TP53	7157	BI	GRCh38	rs121912666	Somatic	c.659A>G	p.Tyr220Cys	p.Y220C	ENST00000269305	6/11
chr9	95467353	95467353	G	T	exonic	PTCH1		nonsynonymous SNV	PTCH1:NM_001354918.2:exon14:c.C2167A:p.L723M,PTCH1:NM_000264.5:exon15:c.C2323A:p.L775M,PTCH1:NM_001083602.3:exon15:c.C2125A:p.L709M,PTCH1:NM_001083603.3:exon15:c.C2320A:p.L774M,PTCH1:NM_001083604.2:exon15:c.C1870A:p.L624M,PTCH1:NM_001083605.2:exon15:c.C1870A:p.L624M,PTCH1:NM_001083606.3:exon15:c.C1870A:p.L624M,PTCH1:NM_001083607.2:exon15:c.C1870A:p.L624M	0.0	D	0.0	D	1.0	D	1.0	D	0.729	1.013	D	0.903	D	10	0.9571308	D	0.374357	D	0.862	0.847	0.842921422247	0.7264422975891353	1.46878115024	0.700642	D	0.7346967343903148	0.794	P	26.0	PTCH1	5727	WUGSC	GRCh38		Somatic	c.2323C>A	p.Leu775Met	p.L775M	ENST00000331920	15/24
chr18	50040226	50040226	G	T	exonic	MYO5B		nonsynonymous SNV	MYO5B:NM_001080467.3:exon3:c.C227A:p.A76D	0.001	D	0.096	T	0.007	B	0.009	B	0.871	-0.0098	T	0.648	D	10	0.7298186	D	0.12163	D	0.583	0.505	0.856827419762	0.7935665885839832	0.685370611363	0.517777	D	0.6048114361232242	0.910	P	25.6	MYO5B	4645	WUGSC	GRCh38	novel	Somatic	c.227C>A	p.Ala76Asp	p.A76D	ENST00000285039	3/40
chr2	55877823	55877823	C	T	exonic	EFEMP1		nonsynonymous SNV	EFEMP1:NM_001039349.3:exon6:c.G683A:p.C228Y,EFEMP1:NM_001039348.3:exon7:c.G683A:p.C228Y	0.0	D	0.002	D	1.0	D	0.997	D	0.989	0.920	D	0.993	D	10	0.9940481	D	0.605617	D	0.978	0.965	0.935777980903	0.9967674562252553	1.77727236562	0.937525	D	0.6804042523832909	0.999	P	28.2	EFEMP1	2202	BI	GRCh38	novel	Somatic	c.683G>A	p.Cys228Tyr	p.C228Y	ENST00000355426	7/12
chr16	89934887	89934887	G	A	exonic	TUBB3		nonsynonymous SNV	TUBB3:NM_001197181.2:exon4:c.G220A:p.G74S,TUBB3:NM_006086.4:exon4:c.G436A:p.G146S	0.0	D	0.005	D	0.967	D	0.884	P	0.868	1.102	D	0.928	D	9	0.9755814	D	0.799187	D	0.920	0.812	0.999013719285	0.9917095205192958	2.54581013605	0.869795	D	0.970699691003822	0.999	P	23.5	AC092143.1	0	BI	GRCh38	novel	Somatic	c.1477G>A	p.Gly493Ser	p.G493S	ENST00000556922	5/5
chr17	7675109	7675109	T	C	exonic	TP53		nonsynonymous SNV	TP53:NM_001126115.1:exon1:c.A107G:p.H36R,TP53:NM_001126116.1:exon1:c.A107G:p.H36R,TP53:NM_001126117.1:exon1:c.A107G:p.H36R,TP53:NM_001276697.2:exon1:c.A26G:p.H9R,TP53:NM_001276698.2:exon1:c.A26G:p.H9R,TP53:NM_001276699.2:exon1:c.A26G:p.H9R,TP53:NM_001126118.1:exon4:c.A386G:p.H129R,TP53:NM_000546.6:exon5:c.A503G:p.H168R,TP53:NM_001126112.2:exon5:c.A503G:p.H168R,TP53:NM_001126113.2:exon5:c.A503G:p.…	0.008	D	0.002	D	0.991	D	0.851	P	0.516	1.055	D	0.984	D	10	0.91729486	D	0.478856	D	0.562	0.765	0.969501359753	0.7019504714830382	1.54452388109	0.839183	D	0.8227965305325994	0.936	P	21.2	TP53	7157	BI	GRCh38	rs867114783	Somatic	c.503A>G	p.His168Arg	p.H168R	ENST00000269305	5/11
chr5	132487073	132487073	C	G	exonic	IRF1		nonsynonymous SNV	IRF1:NM_001354924.1:exon4:c.G245C:p.R82P,IRF1:NM_001354925.1:exon4:c.G245C:p.R82P,IRF1:NM_002198.3:exon4:c.G245C:p.R82P	0.0	D	0.0	D	1.0	D	1.0	D	0.983	1.077	D	0.976	D	10	0.9916631	D	0.649055	D	0.988	0.958	0.986360882977	0.9907313088572292	2.13339230401	0.974247	D	0.8791123482277458	1.000	P	32	IRF1	3659	WUGSC	GRCh38		Somatic	c.245G>C	p.Arg82Pro	p.R82P	ENST00000245414	4/10
chr7	21619155	21619155	T	C	exonic	DNAH11		nonsynonymous SNV	DNAH11:NM_001277115.2:exon24:c.T4310C:p.L1437S	0.0	D	-1	-1	-1	-1	-1	-1	0.917	0.107	D	0.509	D	9	0.9758432	D	0.105138	D	0.737	0.841	0.745510952687	0.5904581658970632	-1	0.811633	D	0.9005470193164238	0.689	P	25.2	DNAH11	8701	WUGSC	GRCh38	novel	Somatic	c.4310T>C	p.Leu1437Ser	p.L1437S	ENST00000409508	24/82
chr9	104784452	104784452	A	T	exonic	ABCA1		nonsynonymous SNV	ABCA1:NM_005502.4:exon50:c.T6649A:p.F2217I	0.001	D	0.0	D	0.999	D	1.0	D	0.907	1.055	D	0.906	D	10	0.9349218	D	0.465713	D	0.956	0.731	0.961951675943	0.7537857193436185	1.37465409467	0.879683	D	0.6876950182376274	0.995	P	28.5	ABCA1	19	WUGSC	GRCh38	novel	Somatic	c.6649T>A	p.Phe2217Ile	p.F2217I	ENST00000374736	50/50
chr9	134786014	134786014	G	A	exonic	COL5A1		nonsynonymous SNV	COL5A1:NM_000093.5:exon31:c.G2612A:p.G871E,COL5A1:NM_001278074.1:exon31:c.G2612A:p.G871E	0.001	D	0.028	D	0.999	D	0.995	D	0.99	1.020	D	0.984	D	10	0.9955925	D	0.854738	D	0.977	0.996	0.966835425651	0.9983294082671872	0.697177501989	0.697311	D	0.8432795308448647	1.000	P	27.7	COL5A1	1289	WUGSC	GRCh38	novel	Somatic	c.2612G>A	p.Gly871Glu	p.G871E	ENST00000371817	31/66
chr15	66435091	66435091	C	T	exonic	MAP2K1		nonsynonymous SNV	MAP2K1:NM_002755.4:exon2:c.C145T:p.R49C	0.0	D	0.003	D	1.0	D	0.997	D	0.66	0.964	D	0.885	D	10	0.8709601	D	0.552503	D	0.816	0.462	0.929125370557	0.8732419656411038	2.83236230834	0.863096	D	0.6805101718382737	0.985	P	34	MAP2K1	5604	WUGSC	GRCh38		Somatic	c.145C>T	p.Arg49Cys	p.R49C	ENST00000307102	2/11
chr11	72195389	72195389	G	C	exonic	FOLR1		nonsynonymous SNV	FOLR1:NM_016729.3:exon2:c.G287C:p.C96S,FOLR1:NM_000802.3:exon3:c.G287C:p.C96S,FOLR1:NM_016725.3:exon3:c.G287C:p.C96S,FOLR1:NM_016724.3:exon4:c.G287C:p.C96S	0.001	D	0.025	D	0.996	D	0.99	D	0.96	1.098	D	0.949	D	10	0.9918667	D	0.704915	D	0.969	0.863	0.941670389387	0.971620225275946	1.379771577	0.656769	D	0.8899213279864904	0.966	P	23.5	FOLR1	2348	WUGSC	GRCh38	novel	Somatic	c.287G>C	p.Cys96Ser	p.C96S	ENST00000312293	3/5
chr12	25245350	25245350	C	T	exonic	KRAS		nonsynonymous SNV	KRAS:NM_001369786.1:exon2:c.G35A:p.G12D,KRAS:NM_001369787.1:exon2:c.G35A:p.G12D,KRAS:NM_004985.5:exon2:c.G35A:p.G12D,KRAS:NM_033360.4:exon2:c.G35A:p.G12D	0.01	D	0.0	D	0.385	B	0.257	B	0.89	0.267	D	0.581	D	10	0.897719	D	0.164646	D	0.875	0.772	0.957447700615	0.9871709593781199	2.25690945348	0.839213	D	0.6189118905105073	0.999	P	27.5	KRAS	3845	WUGSC	GRCh38	rs121913529	Somatic	c.35G>A	p.Gly12Asp	p.G12D	ENST00000256078	2/6
chr16	30993399	30993399	A	T	exonic	STX1B		nonsynonymous SNV	STX1B:NM_052874.5:exon8:c.T623A:p.I208N	0.0	D	0.0	D	1.0	D	0.995	D	0.981	0.070	D	0.369	T	10	0.94971824	D	0.183805	D	0.678	0.809	0.600583322129	0.9991811054356394	3.17053411201	0.69251	D	0.8480315316476361	0.995	P	27.7	STX1B	112755	WUGSC	GRCh38	novel	Somatic	c.623T>A	p.Ile208Asn	p.I208N	ENST00000215095	8/10
chrX	78042611	78042611	A	C	exonic	ATP7A		nonsynonymous SNV	ATP7A:NM_001282224.1:exon19:c.A3594C:p.E1198D,ATP7A:NM_000052.7:exon20:c.A3828C:p.E1276D	0.004	D	0.006	D	0.976	D	0.958	D	0.688	0.852	D	0.875	D	10	0.8493452	D	0.346502	D	0.837	0.703	0.997665400463	0.9631297215196623	0.792915680877	0.812107	D	0.7029146647056357	0.935	P	32	ATP7A	538	WUGSC	GRCh38	novel	Somatic	c.3828A>C	p.Glu1276Asp	p.E1276D	ENST00000341514	20/23
[truncated: 8 more columns]
