# Supplementary material for: A Comprehensive Analysis of Novel Variations Associated with Bile Duct Cancer: Insights into Expression, Methylation, and 3D Protein Structure
Source: Int J Mol Sci. 2025 Nov 21;26(23):11244. doi: 10.3390/ijms262311244 (PMC12692537; doi:10.3390/ijms262311244)
Supplement: Supplementary file 1 [file ijms-26-11244-s001.zip › S2.xlsx]

## Sheet: Sheet 1 - GSE63420.top.table
Table S2. Differential gene expression analysis of bile duct cancer samples from TCGA and GSE63420 datasets. This table summarizes the differential expression statistics for all analyzed genes in bile duct cancer (cholangiocarcinoma) using bulk RNA sequencing data from the TCGA and GSE63420 cohorts. Each row corresponds to a gene identified by its GeneID and Symbol, with associated expression met…
GeneID	p.adj	p-value	lfcSE	statistics	log2FoldChange	baseMean	Symbol	Description
105378685	7.73e-84	7.83e-88	0.2809	19.867147	5.5801968	430.43	LOC105378685	uncharacterized LOC105378685
2643	7.73e-84	5.48e-88	0.2181	19.8850705	4.3374052	1854.22	GCH1	GTP cyclohydrolase 1
50804	1.21e-81	1.84e-85	0.2491	-19.5912124	-4.8801448	536.42	MYEF2	myelin expression factor 2
1549	2.45e-79	4.95e-83	0.4584	19.3041802	8.8484024	6243.78	CYP2A7	cytochrome P450 family 2 subfamily A member 7
646023	5.81e-79	1.47e-82	0.2919	19.2478641	5.6175841	629.54	ADORA2A-AS1	ADORA2A antisense RNA 1
1962	1.70e-75	5.15e-79	0.2908	18.8202902	5.4735203	5189.18	EHHADH	enoyl-CoA hydratase and 3-hydroxyacyl CoA dehydrogenase
3083	5.13e-70	2.08e-73	0.3735	18.1235317	6.7690179	9328.82	HGFAC	HGF activator
2180	5.13e-70	1.94e-73	0.3434	18.1274502	6.2257961	22609.71	ACSL1	acyl-CoA synthetase long chain family member 1
1556	1.20e-69	5.46e-73	0.4966	18.0703483	8.973668	8809.62	CYP2B7P	cytochrome P450 family 2 subfamily B member 7, pseudogene
4018	9.66e-69	5.38e-72	0.4868	17.943641	8.7342673	2633.52	LPA	lipoprotein(a)
6462	9.66e-69	4.99e-72	0.3714	17.9478514	6.665431	848.22	SHBG	sex hormone binding globulin
26998	3.65e-68	2.22e-71	0.4702	17.864802	8.399796	1898.34	FETUB	fetuin B
126353	1.07e-65	7.06e-69	0.3958	-17.5402551	-6.9432999	428.77	MISP	mitotic spindle positioning
5207	6.27e-64	4.44e-67	0.3772	17.3033073	6.5268435	1150.1	PFKFB1	6-phosphofructo-2-kinase/fructose-2,6-biphosphatase 1
10247	5.43e-63	4.13e-66	0.2596	17.1744211	4.4590186	5724.26	RIDA	reactive intermediate imine deaminase A homolog
339390	2.00e-62	1.62e-65	0.4803	17.0948711	8.2103072	927.13	CLEC4G	C-type lectin domain family 4 member G
1892	2.96e-61	2.55e-64	0.2075	16.9335557	3.5139581	8314.47	ECHS1	enoyl-CoA hydratase, short chain 1
133686	8.65e-61	7.89e-64	0.2398	16.8668582	4.0444827	4693.85	NADK2	NAD kinase 2, mitochondrial
147798	1.40e-60	1.35e-63	0.3225	-16.8352694	-5.4297101	1989.28	TMC4	transmembrane channel like 4
780	1.82e-60	1.84e-63	0.2359	-16.8167279	-3.9677428	4642.5	DDR1	discoidin domain receptor tyrosine kinase 1
3818	1.90e-60	2.02e-63	0.2902	16.8112473	4.8788079	3025.33	KLKB1	kallikrein B1
64388	2.61e-59	2.90e-62	0.4987	16.6524516	8.3040092	550.97	GREM2	gremlin 2, DAN family BMP antagonist
6692	2.53e-58	2.95e-61	0.3337	-16.5131902	-5.5111486	3171.44	SPINT1	serine peptidase inhibitor, Kunitz type 1
1271	3.18e-58	3.87e-61	0.4065	16.4967767	6.7056955	211.84	CNTFR	ciliary neurotrophic factor receptor
27242	5.36e-57	6.79e-60	0.1947	-16.322849	-3.1787437	2391.81	TNFRSF21	TNF receptor superfamily member 21
6470	1.59e-55	2.09e-58	0.2573	16.1123281	4.1458819	5901.31	SHMT1	serine hydroxymethyltransferase 1
55765	1.71e-55	2.34e-58	0.3587	-16.1052201	-5.7776191	1011.85	INAVA	innate immunity activator
10747	5.38e-55	7.63e-58	0.3551	16.0320575	5.6930538	3576.44	MASP2	MBL associated serine protease 2
130	9.31e-55	1.37e-57	0.4007	15.9957961	6.4094878	5834.26	ADH6	alcohol dehydrogenase 6 (class V)
51181	2.33e-54	3.54e-57	0.3484	15.9363852	5.5530259	9852.77	DCXR	dicarbonyl and L-xylulose reductase
54988	4.52e-54	7.10e-57	0.4107	15.8928904	6.526503	4192.91	ACSM5	acyl-CoA synthetase medium chain family member 5
51084	5.72e-54	9.26e-57	0.2351	15.8762052	3.7317471	2278.65	CRYL1	crystallin lambda 1
27232	9.21e-54	1.54e-56	0.4981	15.8442947	7.8916849	1184.35	GNMT	glycine N-methyltransferase
1917	9.31e-54	1.60e-56	0.5619	-15.8417634	-8.9008548	908.86	EEF1A2	eukaryotic translation elongation factor 1 alpha 2
138715	2.10e-53	3.72e-56	0.2949	15.788802	4.6561113	189.19	ARID3C	AT-rich interaction domain 3C
36	2.15e-53	3.91e-56	0.3128	15.7855471	4.9382632	8690.51	ACADSB	acyl-CoA dehydrogenase short/branched chain
56606	2.56e-53	4.79e-56	0.2972	15.7727844	4.6880385	988.48	SLC2A9	solute carrier family 2 member 9
30851	2.76e-53	5.32e-56	0.1634	-15.7661537	-2.5754128	754.1	TAX1BP3	Tax1 binding protein 3
3155	6.39e-53	1.26e-55	0.2229	15.7115261	3.5017278	2820.02	HMGCL	3-hydroxy-3-methylglutaryl-CoA lyase
100507008	1.46e-52	2.95e-55	0.4868	15.6575771	7.6220473	214.76	LINC00844	long intergenic non-protein coding RNA 844
29958	1.47e-52	3.04e-55	0.4716	15.6556018	7.3833029	3503.46	DMGDH	dimethylglycine dehydrogenase
54845	2.51e-52	5.33e-55	0.3891	-15.6199072	-6.077176	996.06	ESRP1	epithelial splicing regulatory protein 1
100506229	2.31e-51	5.02e-54	572	15.4762013	8.8526086	1060.33	LINC01093	long intergenic non-protein coding RNA 1093
9962	2.39e-51	5.33e-54	0.2134	15.4723514	3.3013627	6472.99	SLC23A2	solute carrier family 23 member 2
18	6.54e-51	1.49e-53	0.3522	15.4060675	5.4264937	9324.93	ABAT	4-aminobutyrate aminotransferase
350	1.01e-50	2.35e-53	0.4784	15.3766626	7.3557724	73612.73	APOH	apolipoprotein H
101929089	1.09e-50	2.60e-53	0.2529	15.370005	3.886583	360.75	TTC36-AS1	TTC36 and KMT2A antisense RNA 1
57111	1.40e-50	3.41e-53	0.4013	-15.3524325	-6.1614523	746.76	RAB25	RAB25, member RAS oncogene family
10158	2.94e-50	7.29e-53	0.4869	-15.3031296	-7.4509938	2726.46	PDZK1IP1	PDZK1 interacting protein 1
4329	4.13e-50	1.05e-52	0.3361	15.2795521	5.1349915	5850.04	ALDH6A1	aldehyde dehydrogenase 6 family member A1
1733	4.71e-50	1.22e-52	0.3957	15.2697477	6.0421126	1519.64	DIO1	iodothyronine deiodinase 1
9104	7.81e-50	2.06e-52	0.2869	15.2354612	4.371021	3368.65	RGN	regucalcin
27443	9.50e-50	2.55e-52	0.4482	15.2214303	6.8228471	1202.51	CECR2	CECR2 histone acetyl-lysine reader
4486	1.61e-49	4.40e-52	0.3431	-15.1857458	-5.2103129	749.29	MST1R	macrophage stimulating 1 receptor
54941	4.36e-49	1.21e-51	0.2577	15.1190067	3.8961894	541.12	RNF125	ring finger protein 125
211	6.56e-49	1.86e-51	0.2965	15.0908364	4.4747771	6900.96	ALAS1	5'-aminolevulinate synthase 1
23498	9.35e-49	2.70e-51	0.2869	15.0662922	4.3227679	3949.4	HAAO	3-hydroxyanthranilate 3,4-dioxygenase
9970	1.15e-48	3.37e-51	0.4114	15.0516052	6.1916432	1988.74	NR1I3	nuclear receptor subfamily 1 group I member 3
283587	1.21e-48	3.61e-51	0.3487	15.047104	5.246818	200.66	HISLA	HIF1A stabilizing long noncoding RNA
119032	3.29e-48	9.98e-51	0.1161	14.9795869	1.7390728	668.17	BORCS7	BLOC-1 related complex subunit 7
93099	3.39e-48	1.05e-50	0.3023	-14.9763385	-4.5274296	916.15	DMKN	dermokine
10653	8.56e-48	2.69e-50	0.2997	-14.9135934	-4.4692534	2971.13	SPINT2	serine peptidase inhibitor, Kunitz type 2
200931	1.03e-47	3.27e-50	0.4482	14.9004757	6.6782475	1254.7	SLC51A	solute carrier family 51 subunit alpha
285441	1.08e-47	3.50e-50	0.4109	14.8960629	6.12028	574.92	F11-AS1	F11 antisense RNA 1
64757	1.53e-47	5.02e-50	0.2244	14.8718573	3.3369776	1006.79	MTARC1	mitochondrial amidoxime reducing component 1
100507389	2.77e-47	9.26e-50	0.5449	14.8308273	8.0817574	671.49	LOC100507389	uncharacterized LOC100507389
445	4.07e-47	1.38e-49	0.3464	14.8040074	5.1276386	21226.58	ASS1	argininosuccinate synthase 1
220296	4.91e-47	1.69e-49	0.6046	14.790355	8.942369	452.81	HEPACAM	hepatic and glial cell adhesion molecule
7276	6.23e-47	2.18e-49	499	14.7733433	7.3713514	50951.29	TTR	transthyretin
5345	1.40e-46	4.98e-49	0.4316	14.717478	6.3523914	24683.69	SERPINF2	serpin family F member 2
10682	1.61e-46	5.79e-49	0.1853	14.7072898	2.7249739	1764.1	EBP	EBP cholestenol delta-isomerase
10998	2.67e-46	9.72e-49	0.4531	14.6721805	6.6482771	8600.71	SLC27A5	solute carrier family 27 member 5
7018	4.72e-46	1.75e-48	0.5633	14.6324036	8.2422186	128837.54	TF	transferrin
217	5.79e-46	2.17e-48	0.2883	14.6175609	4.2142416	24733.63	ALDH2	aldehyde dehydrogenase 2 family member
8612	6.54e-46	2.49e-48	0.3673	-14.6083367	-5.3657569	1339.9	PLPP2	phospholipid phosphatase 2
26509	1.07e-45	4.12e-48	0.2631	-14.5738785	-3.8342653	2734.61	MYOF	myoferlin
10171	2.16e-45	8.42e-48	0.2581	14.5249863	3.7486801	1468.26	RCL1	RNA terminal phosphate cyclase like 1
80350	2.29e-45	9.03e-48	0.3683	14.5201824	5.3476784	476.02	LPAL2	lipoprotein(a) like 2, pseudogene
4485	3.69e-45	1.48e-47	0.3649	14.4863516	5.2859944	9818.67	MST1	macrophage stimulating 1
1548	4.57e-45	1.85e-47	0.6126	14.4709298	8.8644965	28122.61	CYP2A6	cytochrome P450 family 2 subfamily A member 6
345275	1.06e-44	4.35e-47	0.5045	14.4119197	7.2711093	5177.08	HSD17B13	hydroxysteroid 17-beta dehydrogenase 13
6540	1.13e-44	4.71e-47	502	14.4064617	7.2315201	855.85	SLC6A13	solute carrier family 6 member 13
6580	1.39e-44	5.86e-47	553	14.3914516	7.9584153	10252.53	SLC22A1	solute carrier family 22 member 1
622	2.33e-44	9.92e-47	0.4777	14.3549623	6.8579707	6707.21	BDH1	3-hydroxybutyrate dehydrogenase 1
284439	7.40e-44	3.19e-46	0.2722	14.2738156	3.8854027	1460.51	SLC25A42	solute carrier family 25 member 42
8608	7.57e-44	3.30e-46	0.5113	14.2714157	7.296516	5272.28	RDH16	retinol dehydrogenase 16
3691	9.58e-44	4.22e-46	0.3933	-14.2542398	-5.6064957	4262.97	ITGB4	integrin subunit beta 4
5046	9.68e-44	4.31e-46	0.2821	14.2526851	4.0210497	5130.87	PCSK6	proprotein convertase subtilisin/kexin type 6
115330	1.43e-43	6.43e-46	0.2342	14.2247485	3.3314709	326.37	GPR146	G protein-coupled receptor 146
317749	3.02e-43	1.39e-45	0.1763	14.1707631	2.4989805	692.91	DHRS4L2	dehydrogenase/reductase 4 like 2
11001	3.02e-43	1.38e-45	0.3071	14.1710804	4.3515988	4318.43	SLC27A2	solute carrier family 27 member 2
5315	3.03e-43	1.41e-45	253	-14.1696193	-3.5853702	6974.92	PKM	pyruvate kinase M1/2
138948	3.06e-43	1.44e-45	0.3565	14.1682823	5.0514077	1982.43	DBH-AS1	DBH antisense RNA 1
10400	5.76e-43	2.74e-45	0.2353	14.1229743	3.322573	1706.48	PEMT	phosphatidylethanolamine N-methyltransferase
22809	6.50e-43	3.13e-45	0.3344	14.1136658	4.7196246	8665.84	ATF5	activating transcription factor 5
379	8.19e-43	3.98e-45	0.3224	14.0966512	4.544839	684.49	ARL4D	ADP ribosylation factor like GTPase 4D
4072	9.08e-43	4.46e-45	0.3987	-14.0886642	-5.6167522	2345.79	EPCAM	epithelial cell adhesion molecule
10993	9.56e-43	4.74e-45	0.4633	14.0843005	6.525663	7902.6	SDS	serine dehydratase
143941	1.63e-42	8.16e-45	0.4851	14.0459617	6.8138661	886.44	TTC36	tetratricopeptide repeat domain 36
105371453	2.24e-42	1.13e-44	0.5036	-14.0226002	-7.0612595	647	BCAN-AS1	BCAN antisense RNA 1
10083	3.04e-42	1.55e-44	0.4473	-14.0002562	-6.2620381	1723.78	USH1C	USH1 protein network component harmonin
339926	3.12e-42	1.61e-44	0.3962	13.9977046	5.5456287	274.05	EHHADH-AS1	EHHADH antisense RNA 1
284656	4.16e-42	2.17e-44	0.5168	-13.9763994	-7.2229924	349.76	EPHA10	EPH receptor A10
57406	6.89e-42	3.63e-44	0.3078	13.9397893	4.2902907	773.51	ABHD6	abhydrolase domain containing 6, acylglycerol lipase
2184	7.66e-42	4.08e-44	0.2766	13.9315315	3.8533155	2799.77	FAH	fumarylacetoacetate hydrolase
1627	7.97e-42	4.28e-44	0.2715	-13.9280516	-3.7807851	1686.01	DBN1	drebrin 1
8309	1.10e-41	5.99e-44	0.4271	13.9040479	5.9377242	3311.41	ACOX2	acyl-CoA oxidase 2
64072	1.47e-41	8.03e-44	0.3057	13.8830193	4.244421	799.43	CDH23	cadherin related 23
6718	1.47e-41	8.14e-44	0.5764	13.8820487	8.0014342	2830.16	AKR1D1	aldo-keto reductase family 1 member D1
10609	2.03e-41	1.13e-43	0.2153	-13.8585001	-2.9830665	451.96	P3H4	prolyl 3-hydroxylase family member 4 (inactive)
282969	2.57e-41	1.45e-43	0.3065	13.8406365	4.2425999	1303.2	FUOM	fucose mutarotase
10249	2.57e-41	1.45e-43	0.5938	13.8403571	8.2178112	3089.02	GLYAT	glycine-N-acyltransferase
168667	2.82e-41	1.61e-43	0.3912	13.8330222	5.4109748	231.34	BMPER	BMP binding endothelial regulator
3953	4.85e-41	2.80e-43	0.3133	13.7931608	4.3220219	3895.3	LEPR	leptin receptor
10244	5.06e-41	2.94e-43	0.2109	13.7895795	2.9081595	888.23	RABEPK	Rab9 effector protein with kelch motifs
23460	8.13e-41	4.78e-43	0.3419	13.7546546	4.7021271	3025.76	ABCA6	ATP binding cassette subfamily A member 6
147	9.80e-41	5.83e-43	0.3033	13.7401961	4.1678125	273.09	ADRA1B	adrenoceptor alpha 1B
366	9.80e-41	5.86e-43	0.5279	13.7399006	7.2534907	6918.1	AQP9	aquaporin 9
100616483	1.17e-40	7.03e-43	0.3614	13.7266358	4.9613519	403.93	MIR4751	microRNA 4751
1593	2.03e-40	1.23e-42	0.3309	13.6858472	4.5283677	8878.9	CYP27A1	cytochrome P450 family 27 subfamily A member 1
6999	2.05e-40	1.26e-42	0.4825	13.6844351	6.6021889	6349.62	TDO2	tryptophan 2,3-dioxygenase
1776	2.23e-40	1.38e-42	0.4913	13.6778207	6.7198132	1377.79	DNASE1L3	deoxyribonuclease 1 like 3
220323	2.89e-40	1.80e-42	0.2859	13.6584723	3.9054184	5168.46	OAF	out at first homolog
9514	2.94e-40	1.84e-42	0.2695	-13.6566348	-3.6802216	647.28	GAL3ST1	galactose-3-O-sulfotransferase 1
10216	2.95e-40	1.87e-42	442	13.6556881	6.0358783	4923.9	PRG4	proteoglycan 4
389643	3.24e-40	2.07e-42	0.4487	13.6481857	6.1244525	574.06	NUGGC	nuclear GTPase, germinal center associated
10045	4.38e-40	2.82e-42	0.3088	-13.6257321	-4.2076129	939.44	SH2D3A	SH2 domain containing 3A
5919	4.84e-40	3.14e-42	0.2381	13.6177829	3.2422466	9660.77	RARRES2	retinoic acid receptor responder 2
3290	5.59e-40	3.65e-42	0.4334	13.6067849	5.8967899	5280.41	HSD11B1	hydroxysteroid 11-beta dehydrogenase 1
3638	7.44e-40	4.90e-42	0.3801	13.585298	5.1635357	7964.45	INSIG1	insulin induced gene 1
84263	9.45e-40	6.27e-42	231	13.5671607	3.1342867	2110.22	HSDL2	hydroxysteroid dehydrogenase like 2
5465	2.04e-39	1.36e-41	0.2524	13.5101438	3.4096898	3708.06	PPARA	peroxisome proliferator activated receptor alpha
341	4.02e-39	2.71e-41	483	13.4595357	6.5002877	48901.41	APOC1	apolipoprotein C1
197	6.62e-39	4.49e-41	0.5998	13.4220643	8.0499517	49421.02	AHSG	alpha 2-HS glycoprotein
92292	7.95e-39	5.43e-41	0.4718	13.4079395	6.3258876	3536.26	GLYATL1	glycine-N-acyltransferase like 1
94097	1.10e-38	7.57e-41	235	13.3832958	3.1449113	1464.63	SFXN5	sideroflexin 5
33	1.61e-38	1.12e-40	0.3423	13.3541952	4.5710384	554.31	ACADL	acyl-CoA dehydrogenase long chain
219595	1.77e-38	1.24e-40	0.4031	13.3466526	5.3801024	325.93	FOLH1B	folate hydrolase 1B (pseudogene)
105374260	1.91e-38	1.35e-40	432	13.3404107	5.7637103	120.73	LOC105374260	uncharacterized LOC105374260
105372485	2.08e-38	1.47e-40	0.4768	13.3336705	6.3572213	2793.4	LOC105372485	uncharacterized LOC105372485
27165	2.87e-38	2.05e-40	0.3176	13.3090296	4.226861	1482.69	GLS2	glutaminase 2
404217	3.04e-38	2.19e-40	0.4667	-13.3042179	-6.2094475	147.95	CTXN1	cortexin 1
494470	3.22e-38	2.33e-40	0.3801	13.2995392	5.0556106	332.27	RNF165	ring finger protein 165
5833	3.37e-38	2.45e-40	0.1991	13.2956344	2.6469093	2166.4	PCYT2	phosphate cytidylyltransferase 2, ethanolamine
1041	3.40e-38	2.49e-40	0.4636	-13.2944264	-6.1628153	83.77	CDSN	corneodesmosin
5784	3.41e-38	2.52e-40	0.2433	-13.293689	-3.23488	1031.6	PTPN14	protein tyrosine phosphatase non-receptor type 14
26470	4.81e-38	3.58e-40	0.4523	-13.2673751	-6.0007707	1022.57	SEZ6L2	seizure related 6 homolog like 2
1544	7.08e-38	5.30e-40	0.7444	13.2378538	9.8536246	8470.74	CYP1A2	cytochrome P450 family 1 subfamily A member 2
2160	7.71e-38	5.82e-40	0.4395	13.2309367	5.8150638	6302.54	F11	coagulation factor XI
875	1.02e-37	7.78e-40	0.3316	13.2090087	4.3806094	3639.26	CBS	cystathionine beta-synthase
9563	1.05e-37	8.03e-40	0.2578	13.2066255	3.4051988	9482.32	H6PD	hexose-6-phosphate dehydrogenase/glucose 1-dehydrogenase
123876	1.23e-37	9.49e-40	0.4889	13.1941228	6.4500971	8315.08	ACSM2A	acyl-CoA synthetase medium chain family member 2A
745	1.78e-37	1.39e-39	0.2306	-13.1655181	-3.035973	4338.62	MYRF	myelin regulatory factor
102724560	1.78e-37	1.39e-39	0.3336	13.1653227	4.3925243	3361.9	LOC102724560	cystathionine beta-synthase like
83758	2.02e-37	1.58e-39	0.2335	13.1555363	3.0720609	1887.68	RBP5	retinol binding protein 5
10878	2.02e-37	1.60e-39	0.5443	13.1547726	7.1599725	5794.67	CFHR3	complement factor H related 3
717	2.06e-37	1.63e-39	0.4028	13.1530285	5.2975852	9715.51	C2	complement C2
22996	2.22e-37	1.78e-39	0.3762	-13.146681	-4.9454928	369.65	TTC39A	tetratricopeptide repeat domain 39A
3081	2.50e-37	2.01e-39	0.2605	13.1372182	3.4225306	7600.61	HGD	homogentisate 1,2-dioxygenase
284541	2.71e-37	2.19e-39	0.5014	13.1307555	6.58327	5863.91	CYP4A22	cytochrome P450 family 4 subfamily A member 22
84735	3.16e-37	2.57e-39	0.5795	13.1186575	7.6018464	800.32	CNDP1	carnosine dipeptidase 1
100533970	3.44e-37	2.82e-39	0.1277	-13.1116326	-1.6748513	1014.4	P2RX5-TAX1BP3	P2RX5-TAX1BP3 readthrough (NMD candidate)
1558	3.95e-37	3.26e-39	0.5398	13.100728	7.0712169	29063.95	CYP2C8	cytochrome P450 family 2 subfamily C member 8
7042	4.74e-37	3.94e-39	0.3874	-13.0863834	-5.0703031	997.52	TGFB2	transforming growth factor beta 2
3795	5.00e-37	4.18e-39	0.3778	13.08193	4.9426213	2998.11	KHK	ketohexokinase
1364	5.42e-37	4.55e-39	0.3876	-13.0753681	-5.0673595	2312.7	CLDN4	claudin 4
5959	9.23e-37	7.81e-39	0.2049	13.0343213	2.6704538	755.41	RDH5	retinol dehydrogenase 5
1491	1.11e-36	9.46e-39	0.4536	13.0196871	5.9058066	1806.9	CTH	cystathionine gamma-lyase
38	1.11e-36	9.52e-39	0.3002	13.0191534	3.9086721	5950.21	ACAT1	acetyl-CoA acetyltransferase 1
443	1.15e-36	9.87e-39	0.3401	13.0164406	4.4263463	416.73	ASPA	aspartoacylase
55224	1.54e-36	1.34e-38	0.3447	12.9930395	4.4786394	1809.34	ETNK2	ethanolamine kinase 2
5447	1.54e-36	1.34e-38	0.2797	12.9929968	3.6339076	10292.13	POR	cytochrome p450 oxidoreductase
348	1.54e-36	1.35e-38	0.3924	12.992492	5.0981482	75782.51	APOE	apolipoprotein E
728635	1.60e-36	1.41e-38	0.1834	12.9890363	2.3824666	130.86	DHRS4L1	dehydrogenase/reductase 4 like 1 (pseudogene)
6390	2.29e-36	2.03e-38	0.1894	12.9611631	2.4547325	1913.83	SDHB	succinate dehydrogenase complex iron sulfur subunit B
7172	2.38e-36	2.12e-38	0.1844	12.9578992	2.3889441	1099.78	TPMT	thiopurine S-methyltransferase
8824	2.74e-36	2.46e-38	0.2694	12.9465715	3.4880632	7559.83	CES2	carboxylesterase 2
80210	2.74e-36	2.47e-38	0.2344	-12.9461216	-3.0349498	417.66	ARMC9	armadillo repeat containing 9
131669	3.49e-36	3.16e-38	0.5083	12.9271701	6.5709196	2002.5	UROC1	urocanate hydratase 1
55089	6.89e-36	6.28e-38	0.6002	12.8743557	7.7266316	9340.87	SLC38A4	solute carrier family 38 member 4
55219	1.31e-35	1.21e-37	0.1538	12.8235537	1.9721125	1061.36	MACO1	macoilin 1
286676	1.31e-35	1.20e-37	0.3764	-12.8240631	-4.8275226	159.14	ILDR1	immunoglobulin like domain containing receptor 1
283377	1.31e-35	1.21e-37	217	12.823479	2.7828374	2606.29	SPRYD4	SPRY domain containing 4
28960	1.31e-35	1.22e-37	0.2322	12.8229372	2.9772016	1360.99	DCPS	decapping enzyme, scavenger
105378744	1.44e-35	1.35e-37	497	12.814942	6.3688551	254.01	LINC01767	long intergenic non-protein coding RNA 1767
2099	1.84e-35	1.73e-37	348	12.7958813	4.4531898	953.93	ESR1	estrogen receptor 1
647024	2.26e-35	2.14e-37	0.3459	-12.7792503	-4.4204363	259.78	C6orf132	chromosome 6 open reading frame 132
51564	2.35e-35	2.23e-37	0.2093	-12.7759818	-2.6745331	3301.24	HDAC7	histone deacetylase 7
7020	2.53e-35	2.43e-37	0.4565	-12.769537	-5.8298292	280.41	TFAP2A	transcription factor AP-2 alpha
199920	2.57e-35	2.47e-37	0.5248	12.768141	6.7002705	807.19	FYB2	FYN binding protein 2
80164	2.87e-35	2.77e-37	0.4887	-12.7591232	-6.2355905	447.87	PRR36	proline rich 36
2230	3.09e-35	3.00e-37	208	12.7528973	2.6528176	782.09	FDX1	ferredoxin 1
400961	7.94e-35	7.75e-37	0.2814	12.6787591	3.5683113	388.65	PAIP2B	poly(A) binding protein interacting protein 2B
100132529	1.01e-34	9.89e-37	0.5549	12.6597064	7.024499	2633.29	TAT-AS1	TAT antisense RNA 1
503538	1.16e-34	1.15e-36	0.4833	12.6481391	6.1132361	4399.09	A1BG-AS1	A1BG antisense RNA 1
148738	1.20e-34	1.19e-36	0.6042	12.6453773	7.6403095	2054.34	HJV	hemojuvelin BMP co-receptor
319	1.31e-34	1.31e-36	638	12.6378822	8.0623519	4010.17	APOF	apolipoprotein F
3479	1.33e-34	1.33e-36	0.4146	12.6363477	5.2393251	1705.51	IGF1	insulin like growth factor 1
148534	1.49e-34	1.50e-36	0.3021	12.6267698	3.8142263	2972.17	TLCD4	TLC domain containing 4
6652	1.50e-34	1.52e-36	0.3738	12.6257113	4.7193366	5362.45	SORD	sorbitol dehydrogenase
54566	1.60e-34	1.63e-36	0.3092	12.6205	3.9021852	2059.96	EPB41L4B	erythrocyte membrane protein band 4.1 like 4B
730005	1.71e-34	1.75e-36	0.2821	-12.6149367	-3.5582258	189.87	SEC14L6	SEC14 like lipid binding 6
105376308	2.61e-34	2.68e-36	437	12.58118	5.4981736	116.44	LOC105376308
6647	4.76e-34	4.92e-36	0.2401	12.533094	3.0092003	7917.14	SOD1	superoxide dismutase 1
102724362	5.02e-34	5.21e-36	0.3963	-12.5285744	-4.9646386	129.55	SPINT1-AS1	SPINT1 antisense RNA 1
2155	5.23e-34	5.46e-36	0.4932	12.5248356	6.177793	3421.57	F7	coagulation factor VII
285800	5.91e-34	6.20e-36	0.3883	12.51478	4.8591492	120.12	PRR18	proline rich 18
728989	6.67e-34	7.03e-36	0.3341	12.5048273	4.17807	127.01	LOC728989	phosphodiesterase 4D interacting protein pseudogene
80148	7.52e-34	7.96e-36	0.2137	12.4948822	2.6697016	1763.69	SLC66A2	solute carrier family 66 member 2
641654	7.87e-34	8.37e-36	0.6695	12.4908695	8.3629981	165.33	HEPN1	hepatocellular carcinoma, down-regulated 1
4522	8.44e-34	9.02e-36	275	12.4849277	3.4337087	6134.63	MTHFD1	methylenetetrahydrofolate dehydrogenase, cyclohydrolase and formyltetrahydrofolate synthetase 1
3273	8.56e-34	9.19e-36	0.5987	12.483455	7.4736069	47643.3	HRG	histidine rich glycoprotein
254295	1.00e-33	1.08e-35	0.3367	12.4704321	4.1987136	621.78	PHYHD1	phytanoyl-CoA dioxygenase domain containing 1
1373	1.02e-33	1.11e-35	0.6136	12.4685574	7.6508638	40016.48	CPS1	carbamoyl-phosphate synthase 1
102723766	1.18e-33	1.28e-35	0.4743	12.4568544	5.9077128	262.65	LINC02362	long intergenic non-protein coding RNA 2362
171425	1.85e-33	2.02e-35	0.2486	12.4205141	3.0874012	603.05	CLYBL	citramalyl-CoA lyase
23612	2.20e-33	2.42e-35	0.2931	-12.4060749	-3.636582	900.33	PHLDA3	pleckstrin homology like domain family A member 3
2165	2.24e-33	2.49e-35	0.5605	12.4039844	6.9518521	2303.5	F13B	coagulation factor XIII B chain
1555	2.24e-33	2.48e-35	0.6377	12.4041321	7.9105632	28258.79	CYP2B6	cytochrome P450 family 2 subfamily B member 6
3034	2.60e-33	2.89e-35	0.5464	12.3918402	6.7714417	6000.17	HAL	histidine ammonia-lyase
100873993	3.89e-33	4.36e-35	528	12.3590061	6.5257981	3578.88	ITIH4-AS1	ITIH4 antisense RNA 1
100507053	4.07e-33	4.58e-35	0.4335	12.3549518	5.3558179	1201.3	LOC100507053	uncharacterized LOC100507053
729359	4.32e-33	4.88e-35	0.3952	12.3498883	4.88019	5590.8	PLIN4	perilipin 4
54997	4.41e-33	5.00e-35	0.4324	-12.3478203	-5.3390281	1167.68	TESC	tescalcin
1565	4.58e-33	5.22e-35	0.4481	12.3444116	5.531572	4929.04	CYP2D6	cytochrome P450 family 2 subfamily D member 6
3898	6.17e-33	7.06e-35	0.2459	-12.3201534	-3.0299519	3349.86	LAD1	ladinin 1
388595	6.42e-33	7.38e-35	0.5848	12.316572	7.2024234	480.49	TMEM82	transmembrane protein 82
4884	6.50e-33	7.51e-35	0.6974	-12.3151461	-8.5887133	287.14	NPTX1	neuronal pentraxin 1
51660	8.36e-33	9.74e-35	308	12.2941314	3.7863495	3490.12	MPC1	mitochondrial pyruvate carrier 1
342	8.36e-33	9.73e-35	0.6204	12.2942493	7.6272255	1432.96	APOC1P1	apolipoprotein C1 pseudogene 1
3673	8.44e-33	9.88e-35	368	-12.2930026	-4.5241551	946.09	ITGA2	integrin subunit alpha 2
54757	9.50e-33	1.12e-34	0.1743	12.2831509	2.1413371	4704.23	FAM20A	FAM20A golgi associated secretory pathway pseudokinase
125488	1.01e-32	1.19e-34	0.2426	12.2780925	2.9783084	2152.5	TTC39C	tetratricopeptide repeat domain 39C
3977	1.16e-32	1.38e-34	0.3245	12.266044	3.9805459	1624.78	LIFR	LIF receptor subunit alpha
83733	1.53e-32	1.82e-34	0.4493	12.2435905	5.50106	2564.03	SLC25A18	solute carrier family 25 member 18
3158	1.63e-32	1.95e-34	0.6033	12.2379366	7.3830722	27686.45	HMGCS2	3-hydroxy-3-methylglutaryl-CoA synthase 2
84707	1.73e-32	2.07e-34	0.3687	-12.2330025	-4.5101091	164.47	BEX2	brain expressed X-linked 2
80069	2.10e-32	2.53e-34	0.2998	12.2167865	3.6626164	75.11	LINC00574	long intergenic non-protein coding RNA 574
2217	2.73e-32	3.30e-34	0.1919	12.1950534	2.3400032	5366.14	FCGRT	Fc gamma receptor and transporter
9	2.75e-32	3.34e-34	0.2186	12.1940999	2.666229	237.82	NAT1	N-acetyltransferase 1
1741	2.83e-32	3.46e-34	0.2639	-12.1912986	-3.2172039	728.51	DLG3	discs large MAGUK scaffold protein 3
3485	3.04e-32	3.73e-34	0.3824	12.185201	4.6593603	9398.01	IGFBP2	insulin like growth factor binding protein 2
60401	3.08e-32	3.80e-34	0.3443	-12.183734	-4.1949803	258.51	EDA2R	ectodysplasin A2 receptor
2110	3.50e-32	4.33e-34	0.2678	12.1729765	3.2598236	2029.75	ETFDH	electron transfer flavoprotein dehydrogenase
10060	3.59e-32	4.46e-34	0.3703	12.1706279	4.5072457	1403.92	ABCC9	ATP binding cassette subfamily C member 9
102724481	4.22e-32	5.27e-34	0.6659	12.1568656	8.0948405	137.8	LINC01702	long intergenic non-protein coding RNA 1702
56937	4.22e-32	5.27e-34	0.3848	-12.1569679	-4.6774573	3473.79	PMEPA1	prostate transmembrane protein, androgen induced 1
64063	4.82e-32	6.05e-34	0.3459	-12.1456655	-4.2015186	520.83	PRSS22	serine protease 22
554235	6.62e-32	8.35e-34	464	12.1192811	5.623708	1436.89	ASPDH	aspartate dehydrogenase domain containing
6360	7.87e-32	9.96e-34	0.6203	12.1047987	7.5087845	1360.14	CCL16	C-C motif chemokine ligand 16
5355	8.20e-32	1.04e-33	0.2777	-12.1010998	-3.3603097	1149.86	PLP2	proteolipid protein 2
1528	8.57e-32	1.09e-33	0.3168	12.0970953	3.8327704	8785.76	CYB5A	cytochrome b5 type A
80760	1.06e-31	1.36e-33	0.5613	-12.0792476	-6.7796494	6971.58	ITIH5	inter-alpha-trypsin inhibitor heavy chain 5
56961	1.07e-31	1.37e-33	534	12.0785277	6.449716	81.37	SHD	Src homology 2 domain containing transforming protein D
8630	1.08e-31	1.40e-33	0.6128	12.0771185	7.4010918	7366.16	HSD17B6	hydroxysteroid 17-beta dehydrogenase 6
57586	1.09e-31	1.41e-33	516	-12.076417	-6.2317919	1480.13	SYT13	synaptotagmin 13
2161	1.09e-31	1.42e-33	0.4907	12.0757361	5.9260896	12437.58	F12	coagulation factor XII
5106	1.16e-31	1.51e-33	415	12.0704314	5.0090913	7999.94	PCK2	phosphoenolpyruvate carboxykinase 2, mitochondrial
1564	1.20e-31	1.57e-33	0.3738	12.0672419	4.5112232	1988.15	CYP2D7	cytochrome P450 family 2 subfamily D member 7 (gene/pseudogene)
3295	1.27e-31	1.68e-33	0.2146	12.0619459	2.5888502	5534.26	HSD17B4	hydroxysteroid 17-beta dehydrogenase 4
10013	1.32e-31	1.74e-33	0.1952	12.0589655	2.3544078	4545.22	HDAC6	histone deacetylase 6
80772	1.33e-31	1.76e-33	0.1673	12.0580323	2.0173412	1005.24	CPTP	ceramide-1-phosphate transfer protein
55607	1.51e-31	2.00e-33	0.3221	-12.047288	-3.8800013	606.69	PPP1R9A	protein phosphatase 1 regulatory subunit 9A
7066	1.56e-31	2.08e-33	0.4869	12.0442797	5.8641942	577.34	THPO	thrombopoietin
4482	1.61e-31	2.16e-33	219	12.0412104	2.6373231	668.31	MSRA	methionine sulfoxide reductase A
4323	1.61e-31	2.16e-33	0.2754	-12.0410275	-3.3166834	3959.71	MMP14	matrix metallopeptidase 14
132158	1.64e-31	2.22e-33	0.3732	12.0388373	4.4931652	4708.1	GLYCTK	glycerate kinase
9249	1.81e-31	2.46e-33	0.2307	12.0303745	2.775377	3810.39	DHRS3	dehydrogenase/reductase 3
51733	1.90e-31	2.59e-33	0.6185	12.0262253	7.4378967	3858.13	UPB1	beta-ureidopropionase 1
25840	2.19e-31	2.99e-33	0.2639	12.0142703	3.1707767	8569.35	METTL7A	methyltransferase like 7A
1723	2.25e-31	3.09e-33	0.4066	12.0116241	4.8844585	4030.19	DHODH	dihydroorotate dehydrogenase (quinone)
3918	2.55e-31	3.51e-33	0.4778	-12.0008998	-5.734025	2524.54	LAMC2	laminin subunit gamma 2
53841	2.56e-31	3.53e-33	485	12.0004782	5.8203562	4111.12	CDHR5	cadherin related family member 5
6256	3.09e-31	4.29e-33	0.24	11.9844246	2.8764938	3629.48	RXRA	retinoid X receptor alpha
9957	3.32e-31	4.62e-33	0.4168	-11.978211	-4.992829	827	HS3ST1	heparan sulfate-glucosamine 3-sulfotransferase 1
10166	4.02e-31	5.62e-33	0.3419	11.9620058	4.090042	2003.56	SLC25A15	solute carrier family 25 member 15
84706	4.02e-31	5.64e-33	0.3774	11.961738	4.5137629	5956.95	GPT2	glutamic--pyruvic transaminase 2
4547	4.02e-31	5.66e-33	0.6189	11.9613276	7.4026939	3565.04	MTTP	microsomal triglyceride transfer protein
1576	4.05e-31	5.73e-33	0.6703	11.9604225	8.0166616	48166.28	CYP3A4	cytochrome P450 family 3 subfamily A member 4
1757	5.12e-31	7.26e-33	0.4456	11.940696	5.3207695	3887.36	SARDH	sarcosine dehydrogenase
948	5.27e-31	7.49e-33	0.3635	11.9380704	4.3396549	681.96	CD36	CD36 molecule
81855	8.81e-31	1.26e-32	0.2142	-11.8949026	-2.547373	1529.41	SFXN3	sideroflexin 3
169355	9.88e-31	1.42e-32	0.6188	11.8850242	7.3547792	463.51	IDO2	indoleamine 2,3-dioxygenase 2
1073	1.02e-30	1.47e-32	0.2585	11.8818912	3.0718148	1715.69	CFL2	cofilin 2
105370035	1.02e-30	1.48e-32	0.6426	11.8814406	7.6354011	1941.11	LOC105370035	uncharacterized LOC105370035
3696	1.03e-30	1.50e-32	0.3418	-11.8804577	-4.0608702	1247.12	ITGB8	integrin subunit beta 8
5348	1.09e-30	1.58e-32	0.4679	11.8758972	5.5567391	1905.61	FXYD1	FXYD domain containing ion transport regulator 1
197257	1.10e-30	1.61e-32	0.4084	11.8744295	4.8497708	1908.16	LDHD	lactate dehydrogenase D
1004	1.11e-30	1.63e-32	0.4572	-11.8732148	-5.4285459	3669.78	CDH6	cadherin 6
9940	1.20e-30	1.76e-32	0.2927	11.8667207	3.4733717	1343.41	DLEC1	DLEC1 cilia and flagella associated protein
51156	1.22e-30	1.79e-32	531	11.8653468	6.300939	6335.62	SERPINA10	serpin family A member 10
23555	1.58e-30	2.34e-32	0.3328	-11.8429488	-3.9408964	1694.54	TSPAN15	tetraspanin 15
9966	1.67e-30	2.48e-32	0.4669	-11.8381826	-5.5271881	477.66	TNFSF15	TNF superfamily member 15
788	1.67e-30	2.49e-32	0.2923	11.8377464	3.4604057	1143.88	SLC25A20	solute carrier family 25 member 20
9446	1.73e-30	2.58e-32	0.1825	11.8347627	2.1599532	2947.19	GSTO1	glutathione S-transferase omega 1
4320	1.78e-30	2.66e-32	0.6649	-11.8321802	-7.866818	2624.89	MMP11	matrix metallopeptidase 11
5827	2.07e-30	3.11e-32	0.3263	11.8191546	3.856244	1491.15	PXMP2	peroxisomal membrane protein 2
1553	2.58e-30	3.89e-32	0.7738	11.8003244	9.1308455	280.14	CYP2A13	cytochrome P450 family 2 subfamily A member 13
6342	2.79e-30	4.22e-32	0.2538	11.7933727	2.9931889	8989.94	SCP2	sterol carrier protein 2
1366	2.84e-30	4.31e-32	0.2854	-11.7916061	-3.3654662	2209.83	CLDN7	claudin 7
170679	3.25e-30	4.95e-32	0.6203	-11.7799126	-7.3075077	177.45	PSORS1C1	psoriasis susceptibility 1 candidate 1
64240	3.26e-30	4.99e-32	0.4892	11.7792783	5.7626609	2443.16	ABCG5	ATP binding cassette subfamily G member 5
653808	4.22e-30	6.47e-32	0.6459	11.7573852	7.593552	344.39	ZG16	zymogen granule protein 16
100130587	4.43e-30	6.82e-32	0.6588	11.7529963	7.7433926	237.06	LOC100130587	uncharacterized LOC100130587
85359	5.17e-30	7.98e-32	0.1718	11.7396739	2.0168537	922	DGCR6L	DiGeorge syndrome critical region gene 6 like
114770	6.08e-30	9.41e-32	0.6063	11.7256804	7.1092233	4702.92	PGLYRP2	peptidoglycan recognition protein 2
53345	7.23e-30	1.12e-31	0.3435	11.7106715	4.0231453	522.55	TM6SF2	transmembrane 6 superfamily member 2
3263	7.90e-30	1.23e-31	0.6346	11.7029257	7.427055	59090.5	HPX	hemopexin
1109	1.01e-29	1.58e-31	0.5319	11.6817231	6.2132956	2947.8	AKR1C4	aldo-keto reductase family 1 member C4
283	1.12e-29	1.75e-31	479	11.6729731	5.5908318	9452.86	ANG	angiogenin
388335	1.15e-29	1.82e-31	0.3175	11.6698687	3.7051311	1326.02	TMEM220	transmembrane protein 220
6277	1.19e-29	1.88e-31	0.3771	-11.6668077	-4.4000193	5636.54	S100A6	S100 calcium binding protein A6
101927401	1.34e-29	2.12e-31	0.3249	-11.6569036	-3.7870292	114.74	LOC101927401	uncharacterized LOC101927401
440894	1.63e-29	2.60e-31	0.3304	-11.6393658	-3.8456104	669.03	LINC01123	long intergenic non-protein coding RNA 1123
105371874	1.69e-29	2.70e-31	0.5293	11.6362473	6.158631	158.01	LOC105371874	uncharacterized LOC105371874
8856	1.92e-29	3.08e-31	0.5604	11.6249999	6.5146879	1892.62	NR1I2	nuclear receptor subfamily 1 group I member 2
5444	2.24e-29	3.60e-31	0.5413	11.6115066	6.285849	6130.77	PON1	paraoxonase 1
6554	2.28e-29	3.67e-31	0.6597	11.6099381	7.6592198	4495.06	SLC10A1	solute carrier family 10 member 1
5169	2.36e-29	3.80e-31	0.4117	11.60684	4.7787432	78.91	ENPP3	ectonucleotide pyrophosphatase/phosphodiesterase 3
2158	2.58e-29	4.18e-31	0.6546	11.5987297	7.592954	8197.78	F9	coagulation factor IX
105376744	2.68e-29	4.36e-31	0.4741	11.5951401	5.4976686	150.33	LINC02766	long intergenic non-protein coding RNA 2766
253982	2.69e-29	4.38e-31	0.3662	-11.5946911	-4.2461475	393.71	ASPHD1	aspartate beta-hydroxylase domain containing 1
5244	2.81e-29	4.59e-31	0.4371	11.590675	5.0664758	3325.02	ABCB4	ATP binding cassette subfamily B member 4
5950	2.96e-29	4.85e-31	0.5846	11.5860303	6.7737094	83253.83	RBP4	retinol binding protein 4
10877	2.97e-29	4.88e-31	674	11.5854715	7.8087703	2047.45	CFHR4	complement factor H related 4
5199	2.98e-29	4.91e-31	0.3803	11.5849436	4.406066	510.5	CFP	complement factor properdin
123	3.10e-29	5.14e-31	0.3876	11.5811093	4.4892006	7907.88	PLIN2	perilipin 2
51015	3.38e-29	5.61e-31	0.2029	11.5735376	2.3481489	1049.78	ISOC1	isochorismatase domain containing 1
1393	3.67e-29	6.12e-31	582	11.5660819	6.7317124	984.29	CRHBP	corticotropin releasing hormone binding protein
346	3.83e-29	6.40e-31	0.6412	11.5622251	7.4134077	1599.51	APOC4	apolipoprotein C4
91614	3.96e-29	6.63e-31	0.4788	11.5592175	5.5351237	1418.81	DEPDC7	DEP domain containing 7
105369388	4.29e-29	7.22e-31	0.2853	11.5519585	3.2953325	411.7	LOC105369388	uncharacterized LOC105369388
55256	4.97e-29	8.37e-31	0.2885	11.5391632	3.3285648	7839.19	ADI1	acireductone dioxygenase 1
35	5.01e-29	8.48e-31	0.2421	11.5381253	2.793127	2764.92	ACADS	acyl-CoA dehydrogenase short chain
55122	5.14e-29	8.72e-31	0.1204	11.5357037	1.3886902	788.69	AKIRIN2	akirin 2
644861	5.26e-29	8.95e-31	0.6885	11.533395	7.9411215	205.26	NBPF13P	NBPF member 13, pseudogene
51266	5.51e-29	9.40e-31	0.5787	11.5292291	6.6720917	233.31	CLEC1B	C-type lectin domain family 1 member B
100507203	6.33e-29	1.08e-30	0.3859	11.5170418	4.4442365	599.28	SMLR1	small leucine rich protein 1
8646	6.48e-29	1.11e-30	0.4345	11.5147054	5.0025737	5888.98	CHRD	chordin
1807	8.35e-29	1.44e-30	0.5769	11.4925329	6.6300551	5917.5	DPYS	dihydropyrimidinase
79763	8.38e-29	1.45e-30	0.1868	11.4920125	2.1466483	1523.79	ISOC2	isochorismatase domain containing 2
3697	8.82e-29	1.53e-30	0.6177	11.487355	7.0952455	32048.95	ITIH1	inter-alpha-trypsin inhibitor heavy chain 1
283652	9.98e-29	1.73e-30	0.3725	-11.4764256	-4.2749397	69.49	SLC24A5	solute carrier family 24 member 5
80127	1.16e-28	2.02e-30	0.2817	11.4630512	3.2289775	1190.59	BBOF1	basal body orientation factor 1
348158	1.16e-28	2.03e-30	0.4996	11.462902	5.7263098	6688.51	ACSM2B	acyl-CoA synthetase medium chain family member 2B
387882	1.21e-28	2.12e-30	436	-11.4588808	-4.996487	930.73	C12orf75	chromosome 12 open reading frame 75
55937	1.37e-28	2.40e-30	0.4107	11.4482525	4.7019014	3488.28	APOM	apolipoprotein M
10350	1.44e-28	2.54e-30	0.3378	11.4432474	3.8659683	1509.13	ABCA9	ATP binding cassette subfamily A member 9
80262	1.47e-28	2.59e-30	0.1839	11.4415663	2.1035775	1223.28	PHAF1	phagosome assembly factor 1
6898	1.48e-28	2.62e-30	0.6598	11.4405959	7.5488867	26626.84	TAT	tyrosine aminotransferase
10901	1.74e-28	3.11e-30	0.1966	11.4257328	2.2468193	690.27	DHRS4	dehydrogenase/reductase 4
113026	1.74e-28	3.11e-30	0.3247	-11.4258385	-3.7104988	512.63	PLCD3	phospholipase C delta 3
462	1.76e-28	3.14e-30	0.6862	11.4249054	7.8392523	35166.11	SERPINC1	serpin family C member 1
9245	1.76e-28	3.15e-30	0.5532	-11.4246144	-6.3200391	374.9	GCNT3	glucosaminyl (N-acetyl) transferase 3, mucin type
90634	1.80e-28	3.24e-30	0.2658	11.4222612	3.0357418	2228.81	N4BP2L1	NEDD4 binding protein 2 like 1
54972	1.84e-28	3.33e-30	0.4698	-11.4199241	-5.3648699	1586.79	TMEM132A	transmembrane protein 132A
23423	1.86e-28	3.36e-30	251	-11.4190922	-2.8662365	897.31	TMED3	transmembrane p24 trafficking protein 3
115908	2.08e-28	3.77e-30	0.5098	-11.4089772	-5.8159619	477.1	CTHRC1	collagen triple helix repeat containing 1
2806	2.33e-28	4.23e-30	0.2269	11.3990432	2.5867215	5320.57	GOT2	glutamic-oxaloacetic transaminase 2
107105282	2.33e-28	4.25e-30	0.5781	-11.3984857	-6.5898057	696.52	SCTR-AS1	SCTR antisense RNA 1
101928154	2.57e-28	4.70e-30	0.5436	11.389768	6.1917095	595.42	LINC01485	long intergenic non-protein coding RNA 1485
728040	2.89e-28	5.29e-30	0.6286	11.3794594	7.152707	649.03	LINC02499	long intergenic non-protein coding RNA 2499
922	2.95e-28	5.42e-30	0.6723	11.3773438	7.6488934	950.89	CD5L	CD5 molecule like
51085	3.06e-28	5.64e-30	0.4357	11.3738423	4.9555896	16832.2	MLXIPL	MLX interacting protein like
9380	3.28e-28	6.06e-30	0.2644	11.3676386	3.0061443	7015.67	GRHPR	glyoxylate and hydroxypyruvate reductase
715	3.61e-28	6.70e-30	0.2862	11.3589116	3.2508505	44489.77	C1R	complement C1r
90525	3.82e-28	7.10e-30	0.2597	11.353812	2.9480491	381.6	SHF	Src homology 2 domain containing F
1311	4.43e-28	8.26e-30	0.8151	-11.3405985	-9.2442386	1135.55	COMP	cartilage oligomeric matrix protein
6506	4.59e-28	8.57e-30	0.5617	11.3373477	6.3677966	1890.15	SLC1A2	solute carrier family 1 member 2
6309	5.31e-28	9.96e-30	287	11.3242179	3.2497902	2535.18	SC5D	sterol-C5-desaturase
1610	5.33e-28	1.00e-29	591	11.3237191	6.692531	910.38	DAO	D-amino acid oxidase
173	5.97e-28	1.12e-29	0.6296	11.3135947	7.1227909	9441.24	AFM	afamin
5519	5.97e-28	1.13e-29	0.3576	11.3133333	4.0452615	4663.75	PPP2R1B	protein phosphatase 2 scaffold subunit Abeta
10331	7.29e-28	1.38e-29	0.5123	-11.2955168	-5.7869203	1011.16	B3GNT3	UDP-GlcNAc:betaGal beta-1,3-N-acetylglucosaminyltransferase 3
3700	7.74e-28	1.47e-29	0.5816	11.2900105	6.5663256	76888.46	ITIH4	inter-alpha-trypsin inhibitor heavy chain 4
2677	8.57e-28	1.63e-29	0.1554	11.2808977	1.7535381	4261.95	GGCX	gamma-glutamyl carboxylase
6768	9.62e-28	1.84e-29	0.2299	-11.2704651	-2.5915838	1519.27	ST14	ST14 transmembrane serine protease matriptase
3110	9.92e-28	1.90e-29	0.6283	-11.267536	-7.0794971	74.27	MNX1	motor neuron and pancreas homeobox 1
143903	1.08e-27	2.07e-29	0.3299	-11.2598403	-3.7148679	151.4	LAYN	layilin
94103	1.33e-27	2.55e-29	0.2273	11.2414877	2.5551798	3548.25	ORMDL3	ORMDL sphingolipid biosynthesis regulator 3
732	1.46e-27	2.83e-29	0.5903	11.2324392	6.6304735	8747.32	C8B	complement C8 beta chain
83752	1.51e-27	2.93e-29	0.1856	11.2292519	2.0838484	5469.78	LONP2	lon peptidase 2, peroxisomal
26251	1.68e-27	3.26e-29	0.2395	11.2198134	2.6872735	687.94	KCNG2	potassium voltage-gated channel modifier subfamily G member 2
1040	1.69e-27	3.28e-29	0.3467	-11.2193103	-3.8894385	283.74	CDS1	CDP-diacylglycerol synthase 1
105379013	1.83e-27	3.57e-29	0.6178	11.2118751	6.9266985	91.32	LOC105379013	uncharacterized LOC105379013
144423	1.84e-27	3.59e-29	0.6258	11.2112999	7.0158332	640.06	GLT1D1	glycosyltransferase 1 domain containing 1
389932	1.87e-27	3.66e-29	0.6509	11.2096073	7.296338	269.05	AKR1C6P	aldo-keto reductase family 1 member C6, pseudogene
7365	2.03e-27	3.99e-29	628	11.2019249	7.0350211	5439.25	UGT2B10	UDP glucuronosyltransferase family 2 member B10
84803	2.08e-27	4.10e-29	0.3716	11.1995862	4.1622692	506.52	GPAT3	glycerol-3-phosphate acyltransferase 3
4188	2.22e-27	4.38e-29	0.4029	-11.19356	-4.5099016	259.64	MDFI	MyoD family inhibitor
783	2.26e-27	4.47e-29	0.3093	11.1918328	3.462156	837.43	CACNB2	calcium voltage-gated channel auxiliary subunit beta 2
346389	2.39e-27	4.75e-29	0.3932	-11.1865455	-4.3982655	612.17	MACC1	MET transcriptional regulator MACC1
9927	2.45e-27	4.88e-29	0.1318	11.1840733	1.4735035	2316.34	MFN2	mitofusin 2
26751	2.64e-27	5.28e-29	0.1942	-11.177136	-2.170273	1002.96	SH3YL1	SH3 and SYLF domain containing 1
57146	2.68e-27	5.35e-29	311	-11.1758771	-3.4752204	219.07	LDAF1	lipid droplet assembly factor 1
64077	2.68e-27	5.38e-29	234	11.1754768	2.6155966	674.09	LHPP	phospholysine phosphohistidine inorganic pyrophosphate phosphatase
5140	2.84e-27	5.71e-29	0.3342	11.1702029	3.7328576	1046.77	PDE3B	phosphodiesterase 3B
83715	2.95e-27	5.95e-29	0.3497	11.166453	3.9052134	1098.39	ESPN	espin
5831	3.00e-27	6.07e-29	0.2998	-11.1646962	-3.3467202	287.36	PYCR1	pyrroline-5-carboxylate reductase 1
90523	3.07e-27	6.23e-29	0.7347	11.1624468	8.2010898	491.49	MLIP	muscular LMNA interacting protein
6539	3.34e-27	6.77e-29	0.5666	11.1549498	6.3209433	1047.76	SLC6A12	solute carrier family 6 member 12
8836	3.39e-27	6.90e-29	0.3192	11.1533045	3.5602717	1109.99	GGH	gamma-glutamyl hydrolase
51171	3.57e-27	7.28e-29	0.2654	11.1485352	2.9590172	370.78	HSD17B14	hydroxysteroid 17-beta dehydrogenase 14
3053	4.01e-27	8.21e-29	0.6599	11.1378631	7.3503713	11357.82	SERPIND1	serpin family D member 1
23541	4.07e-27	8.35e-29	0.3611	11.1362933	4.0217793	2860.48	SEC14L2	SEC14 like lipid binding 2
6694	5.03e-27	1.03e-28	0.6447	11.1171763	7.1673408	2361.36	SPP2	secreted phosphoprotein 2
105372850	5.12e-27	1.06e-28	0.4984	11.1154121	5.5402043	51.57	LOC105372850	uncharacterized LOC105372850
107984079	5.25e-27	1.08e-28	0.5394	11.113041	5.9949239	97.91	LOC107984079	uncharacterized LOC107984079
2147	5.28e-27	1.09e-28	0.6346	11.1122477	7.051899	20918.35	F2	coagulation factor II, thrombin
112268037	5.58e-27	1.16e-28	0.3624	-11.1070456	-4.0253505	152.36	LOC112268037
653641	5.96e-27	1.24e-28	0.3866	11.1009876	4.2921146	111.79	GOLGA6C	golgin A6 family member C
56181	6.10e-27	1.27e-28	0.1491	11.0987597	1.6549513	1089.26	MTFR1L	mitochondrial fission regulator 1 like
306	6.25e-27	1.31e-28	0.3306	-11.0962814	-3.6686003	628.25	ANXA3	annexin A3
8654	6.34e-27	1.33e-28	0.2689	-11.0947827	-2.9833455	707.06	PDE5A	phosphodiesterase 5A
151009	6.74e-27	1.42e-28	0.3106	-11.0891339	-3.4448316	503.76	LINC01106	long intergenic non-protein coding RNA 1106
54848	6.92e-27	1.46e-28	0.4623	-11.086467	-5.125429	323.28	ARHGEF38	Rho guanine nucleotide exchange factor 38
101927219	6.92e-27	1.46e-28	0.7085	11.0863966	7.8552183	175.19	HNF4A-AS1	HNF4A antisense RNA 1
7108	7.92e-27	1.68e-28	0.2666	11.0740838	2.9523221	1239.39	TM7SF2	transmembrane 7 superfamily member 2
2168	8.23e-27	1.75e-28	0.6809	11.0704458	7.5376995	18605.58	FABP1	fatty acid binding protein 1
101927942	8.23e-27	1.75e-28	0.6476	11.0701729	7.1692706	85.31	LOC101927942	uncharacterized LOC101927942
25827	8.47e-27	1.81e-28	0.2271	-11.0673902	-2.5139037	179.59	FBXL2	F-box and leucine rich repeat protein 2
6714	8.58e-27	1.83e-28	0.2282	-11.0659843	-2.5249582	1779.04	SRC	SRC proto-oncogene, non-receptor tyrosine kinase
54503	9.45e-27	2.02e-28	237	-11.0571284	-2.6207042	257.29	ZDHHC13	zinc finger DHHC-type palmitoyltransferase 13
653381	9.84e-27	2.11e-28	0.4293	11.0533505	4.7455732	2126.56	SORD2P	sorbitol dehydrogenase 2, pseudogene
112268210	9.85e-27	2.12e-28	705	11.0530547	7.7928668	263.59	LOC112268210	uncharacterized LOC112268210
154	9.97e-27	2.15e-28	0.4373	11.0516819	4.8326012	281.69	ADRB2	adrenoceptor beta 2
10568	1.02e-26	2.22e-28	0.5614	-11.0490646	-6.2026152	2369.6	SLC34A2	solute carrier family 34 member 2
105374879	1.09e-26	2.36e-28	0.3247	-11.043487	-3.5859583	91.55	LOC105374879	uncharacterized LOC105374879
50863	1.09e-26	2.35e-28	0.4982	-11.0436046	-5.5018422	466.55	NTM	neurotrimin
101929664	1.09e-26	2.36e-28	343	11.0431934	3.7879701	173.56	HORMAD2-AS1	HORMAD2 and MTMR3 antisense RNA 1
10309	1.12e-26	2.43e-28	0.6177	-11.0405641	-6.8193774	187.21	CCNO	cyclin O
548645	1.12e-26	2.45e-28	0.2264	11.0401127	2.4994237	564.15	DNAJC25	DnaJ heat shock protein family (Hsp40) member C25
8685	1.14e-26	2.49e-28	0.6117	11.0384006	6.7525983	1144.34	MARCO	macrophage receptor with collagenous structure
9695	1.22e-26	2.67e-28	0.2407	11.0321265	2.6557553	3276.55	EDEM1	ER degradation enhancing alpha-mannosidase like protein 1
11209	1.32e-26	2.90e-28	373	11.0248259	4.1117558	4955.63	MST1P2	macrophage stimulating 1 pseudogene 2
101929372	1.34e-26	2.96e-28	0.5652	11.0229056	6.2303042	411.88	LOC101929372	uncharacterized LOC101929372
123355	1.37e-26	3.03e-28	216	11.0209171	2.3805122	677.84	LRRC28	leucine rich repeat containing 28
196410	1.41e-26	3.12e-28	0.2436	11.0182603	2.68416	2219.46	METTL7B	methyltransferase like 7B
100130075	1.45e-26	3.23e-28	522	11.0152797	5.7501589	41.24	SZRD1P1	SZRD1 pseudogene 1
3827	1.46e-26	3.24e-28	652	11.0147416	7.1818813	35017.44	KNG1	kininogen 1
388503	1.72e-26	3.84e-28	0.6967	10.999539	7.6629846	11697.07	C3P1	complement component 3 precursor pseudogene
10279	1.75e-26	3.93e-28	0.5318	-10.9975746	-5.8489298	206.54	PRSS16	serine protease 16
5340	1.76e-26	3.94e-28	0.7017	10.997167	7.7169452	39060.83	PLG	plasminogen
7779	1.95e-26	4.39e-28	0.2649	10.9873886	2.9109972	2998.64	SLC30A1	solute carrier family 30 member 1
4148	2.17e-26	4.91e-28	0.4657	-10.9774043	-5.1124285	38.71	MATN3	matrilin 3
26115	2.17e-26	4.90e-28	0.2691	-10.9776035	-2.9536163	858.34	TANC2	tetratricopeptide repeat, ankyrin repeat and coiled-coil containing 2
146857	2.29e-26	5.18e-28	0.3157	-10.9725085	-3.4644627	1678.19	SLFN13	schlafen family member 13
8110	2.32e-26	5.27e-28	0.4115	10.9709772	4.5144961	208.96	DPF3	double PHD fingers 3
104326055	2.38e-26	5.42e-28	0.6896	10.9685136	7.5637594	22172.6	APOA1-AS	APOA1 antisense RNA
646851	2.42e-26	5.51e-28	0.4464	-10.9669251	-4.8955537	193.77	FAM227A	family with sequence similarity 227 member A
284612	2.44e-26	5.58e-28	0.3496	10.9657988	3.8340941	172.01	SYPL2	synaptophysin like 2
5091	2.47e-26	5.65e-28	423	10.9647237	4.6379847	4936.3	PC	pyruvate carboxylase
100528021	2.79e-26	6.40e-28	0.2282	10.9533599	2.4990925	731.71	ST20-MTHFS	ST20-MTHFS readthrough
10402	2.85e-26	6.55e-28	0.3136	10.951365	3.4342896	1148.12	ST3GAL6	ST3 beta-galactoside alpha-2,3-sialyltransferase 6
3242	3.47e-26	7.99e-28	0.6671	10.9333076	7.2932204	18019.58	HPD	4-hydroxyphenylpyruvate dioxygenase
134526	3.56e-26	8.21e-28	0.5675	10.9308294	6.2035875	1552.8	ACOT12	acyl-CoA thioesterase 12
200879	3.99e-26	9.24e-28	0.5041	-10.9200966	-5.5046925	287.31	LIPH	lipase H
92912	4.40e-26	1.02e-27	0.1778	-10.9111766	-1.9396378	564.93	UBE2Q2	ubiquitin conjugating enzyme E2 Q2
5214	4.63e-26	1.08e-27	0.3646	-10.9063337	-3.9766787	1479.42	PFKP	phosphofructokinase, platelet
8659	4.63e-26	1.08e-27	0.3998	10.9060083	4.3599473	6099.45	ALDH4A1	aldehyde dehydrogenase 4 family member A1
225689	4.66e-26	1.09e-27	0.5127	-10.9052692	-5.5910094	737.27	MAPK15	mitogen-activated protein kinase 15
720	5.03e-26	1.18e-27	0.4258	10.8981	4.6405048	32182.78	C4A	complement C4A (Rodgers blood group)
60681	5.04e-26	1.18e-27	0.2635	-10.8978116	-2.8714183	1732.81	FKBP10	FKBP prolyl isomerase 10
256394	5.29e-26	1.24e-27	0.6633	10.8931177	7.2255543	4635.97	SERPINA11	serpin family A member 11
146223	5.40e-26	1.27e-27	0.2394	-10.891023	-2.607673	889.63	CMTM4	CKLF like MARVEL transmembrane domain containing 4
100129792	5.56e-26	1.31e-27	0.3772	10.8882004	4.1065269	14143.99	CCDC152	coiled-coil domain containing 152
84952	6.18e-26	1.46e-27	0.2643	10.8784152	2.8752575	1485.41	CGNL1	cingulin like 1
5009	6.27e-26	1.49e-27	624	10.8768586	6.7868062	1733.06	OTC	ornithine transcarbamylase
5754	6.52e-26	1.55e-27	0.4256	-10.8730975	-4.6270902	989.61	PTK7	protein tyrosine kinase 7 (inactive)
10	6.82e-26	1.62e-27	0.6395	10.8688575	6.9511425	508.23	NAT2	N-acetyltransferase 2
58510	6.99e-26	1.67e-27	0.6254	10.8663546	6.7961212	2153.01	PRODH2	proline dehydrogenase 2
107986287	7.20e-26	1.72e-27	0.5688	10.8635214	6.1794581	300.66	LOC107986287	uncharacterized LOC107986287
23169	7.48e-26	1.79e-27	0.2669	10.8597859	2.8981385	2023.53	SLC35D1	solute carrier family 35 member D1
335	8.15e-26	1.96e-27	0.6997	10.8517324	7.5924902	135928.3	APOA1	apolipoprotein A1
285343	9.02e-26	2.17e-27	0.1772	10.8423496	1.9209276	776.28	TCAIM	T cell activation inhibitor, mitochondrial
189	9.02e-26	2.17e-27	0.7094	10.8420782	7.6917348	33518.83	AGXT	alanine--glyoxylate aminotransferase
1384	9.41e-26	2.27e-27	0.2337	10.8380061	2.5324365	2782	CRAT	carnitine O-acetyltransferase
105372263	9.56e-26	2.31e-27	852	10.836435	9.2321368	86.07	LOC105372263	uncharacterized LOC105372263
590	9.80e-26	2.38e-27	0.5286	10.8339467	5.7263606	1653.63	BCHE	butyrylcholinesterase
9649	9.81e-26	2.39e-27	0.2215	-10.8336151	-2.3992764	560.47	RALGPS1	Ral GEF with PH domain and SH3 binding motif 1
10351	1.08e-25	2.64e-27	0.4787	10.8244117	5.1821481	2827.41	ABCA8	ATP binding cassette subfamily A member 8
144501	1.09e-25	2.66e-27	0.4781	-10.8238064	-5.1746218	1488.14	KRT80	keratin 80
105374258	1.29e-25	3.16e-27	0.6416	10.8078934	6.9338225	216.28	HRG-AS1	HRG and FETUB antisense RNA 1
105373682	1.31e-25	3.21e-27	0.6147	10.8065481	6.6425029	59.17	LOC105373682	uncharacterized LOC105373682
56105	1.33e-25	3.26e-27	0.1702	-10.8048924	-1.838606	147.68	PCDHGA11	protocadherin gamma subfamily A, 11
2859	1.34e-25	3.29e-27	0.4265	-10.8040736	-4.6084201	788.74	GPR35	G protein-coupled receptor 35
80115	1.37e-25	3.37e-27	0.3269	-10.8018376	-3.5308546	815.32	BAIAP2L2	BAR/IMD domain containing adaptor protein 2 like 2
114822	1.45e-25	3.59e-27	0.4126	-10.7960263	-4.4548081	1335.11	RHPN1	rhophilin Rho GTPase binding protein 1
2746	1.50e-25	3.72e-27	0.2709	10.7928752	2.9233829	10009.5	GLUD1	glutamate dehydrogenase 1
6508	1.83e-25	4.54e-27	0.5431	-10.7745919	-5.8512909	709.38	SLC4A3	solute carrier family 4 member 3
148	2.09e-25	5.20e-27	0.6563	10.7619657	7.0633526	3516.04	ADRA1A	adrenoceptor alpha 1A
125	2.32e-25	5.78e-27	0.6268	10.7523798	6.739785	57265.62	ADH1B	alcohol dehydrogenase 1B (class I), beta polypeptide
847	2.36e-25	5.88e-27	0.3417	10.7507208	3.6737924	9944.51	CAT	catalase
229	2.81e-25	7.02e-27	633	10.7343355	6.7948484	96573.91	ALDOB	aldolase, fructose-bisphosphate B
105375692	2.90e-25	7.27e-27	0.6314	10.7311388	6.775764	425.73	LOC105375692	uncharacterized LOC105375692
26298	2.99e-25	7.52e-27	446	-10.7279857	-4.7850389	2449.8	EHF	ETS homologous factor
101928079	3.12e-25	7.86e-27	0.3049	-10.7239064	-3.2694658	172.72	SLC44A3-AS1	SLC44A3 antisense RNA 1
10020	3.15e-25	7.94e-27	0.2773	10.7229517	2.9736389	2619.97	GNE	glucosamine (UDP-N-acetyl)-2-epimerase/N-acetylmannosamine kinase
2053	3.23e-25	8.18e-27	0.3745	10.7201753	4.0142324	3585.19	EPHX2	epoxide hydrolase 2
54363	3.23e-25	8.17e-27	0.6946	10.7203217	7.4463212	3563.1	HAO1	hydroxyacid oxidase 1
107984887	3.32e-25	8.43e-27	0.8673	10.7174056	9.2947022	89.9	LOC107984887	uncharacterized LOC107984887
55604	3.33e-25	8.46e-27	0.2286	-10.7171297	-2.4500803	586.94	CARMIL1	capping protein regulator and myosin 1 linker 1
594	3.36e-25	8.57e-27	259	10.7159725	2.7749991	1186.39	BCKDHB	branched chain keto acid dehydrogenase E1 subunit beta
5167	3.64e-25	9.29e-27	0.4021	10.7084175	4.3060264	2300.44	ENPP1	ectonucleotide pyrophosphatase/phosphodiesterase 1
338440	3.66e-25	9.35e-27	0.2955	-10.7078547	-3.1643747	1108.3	ANO9	anoctamin 9
27329	3.80e-25	9.73e-27	0.6392	10.7041919	6.8417559	8068.73	ANGPTL3	angiopoietin like 3
105378842	4.44e-25	1.14e-26	0.5731	10.6894823	6.1260315	193.14	LOC105378842	uncharacterized LOC105378842
162967	4.44e-25	1.14e-26	0.2904	-10.6893144	-3.1037822	753.67	ZNF320	zinc finger protein 320
135	4.53e-25	1.17e-26	0.2696	10.6873269	2.8807774	210.15	ADORA2A	adenosine A2a receptor
1559	4.55e-25	1.17e-26	0.4715	10.6867453	5.0392263	26494.65	CYP2C9	cytochrome P450 family 2 subfamily C member 9
10332	4.61e-25	1.19e-26	726	10.6852071	7.7578122	985.22	CLEC4M	C-type lectin domain family 4 member M
29800	5.30e-25	1.37e-26	0.2934	-10.6722326	-3.1312557	581.11	ZDHHC1	zinc finger DHHC-type containing 1
255167	5.56e-25	1.44e-26	0.6719	10.6674893	7.1670043	1353.09	LINC01018	long intergenic non-protein coding RNA 1018
6282	6.76e-25	1.76e-26	0.2792	-10.6491446	-2.9736399	3942.93	S100A11	S100 calcium binding protein A11
23240	6.80e-25	1.77e-26	0.2172	10.6484703	2.3126552	1048.65	TMEM131L	transmembrane 131 like
105374739	7.06e-25	1.85e-26	0.5264	10.6447326	5.603318	258.6	LOC105374739	uncharacterized LOC105374739
10165	7.24e-25	1.90e-26	0.2407	10.6421826	2.5615559	2690.16	SLC25A13	solute carrier family 25 member 13
352954	7.77e-25	2.04e-26	233	-10.635332	-2.477872	828.24	CASTOR3P	CASTOR family member 3, pseudogene
22849	7.77e-25	2.04e-26	0.2741	10.6354901	2.9155377	898.93	CPEB3	cytoplasmic polyadenylation element binding protein 3
54923	7.80e-25	2.05e-26	0.2973	10.6347372	3.1613601	2799.28	LIME1	Lck interacting transmembrane adaptor 1
201895	8.83e-25	2.33e-26	252	10.6230417	2.6772473	3594.12	SMIM14	small integral membrane protein 14
721	9.78e-25	2.59e-26	0.4352	10.6132776	4.6185706	32927.86	C4B	complement C4B (Chido blood group)
6307	9.81e-25	2.60e-26	0.3387	10.6128259	3.5947643	3022.02	MSMO1	methylsterol monooxygenase 1
375790	1.19e-24	3.15e-26	0.2008	-10.5947134	-2.1270916	7935.22	AGRN	agrin
3654	1.25e-24	3.32e-26	0.1701	-10.5898204	-1.8012553	2292.71	IRAK1	interleukin 1 receptor associated kinase 1
109729173	1.33e-24	3.55e-26	0.5253	-10.5835325	-5.5592709	62.66	TFAP2A-AS2	TFAP2A antisense RNA 2
9289	1.45e-24	3.88e-26	0.33	-10.5752798	-3.4901915	1375.06	ADGRG1	adhesion G protein-coupled receptor G1
6566	1.46e-24	3.91e-26	0.3469	10.5746695	3.667873	1453.75	SLC16A1	solute carrier family 16 member 1
10473	1.52e-24	4.08e-26	0.1813	-10.5705528	-1.9161468	880.13	HMGN4	high mobility group nucleosomal binding domain 4
336	1.60e-24	4.30e-26	0.6623	10.565716	6.9977449	63605.77	APOA2	apolipoprotein A2
124	1.64e-24	4.42e-26	0.6598	10.5630145	6.9697576	12075.96	ADH1A	alcohol dehydrogenase 1A (class I), alpha polypeptide
51454	1.68e-24	4.54e-26	0.4763	-10.5606249	-5.0296945	415.14	GULP1	GULP PTB domain containing engulfment adaptor 1
1551	1.76e-24	4.76e-26	0.4473	10.5560954	4.7219007	1030.77	CYP3A7	cytochrome P450 family 3 subfamily A member 7
2653	2.03e-24	5.48e-26	0.2428	10.5428337	2.5596247	727.18	GCSH	glycine cleavage system protein H
57670	2.08e-24	5.62e-26	0.2229	-10.5404584	-2.3496584	244.37	KIAA1549	KIAA1549
153020	2.22e-24	6.01e-26	0.3273	10.5341479	3.4475416	1247.05	RASGEF1B	RasGEF domain family member 1B
23132	2.38e-24	6.48e-26	0.2338	10.527092	2.4615404	1499.24	RAD54L2	RAD54 like 2
1238	2.39e-24	6.51e-26	0.4466	10.5266022	4.7010101	154.26	ACKR2	atypical chemokine receptor 2
6653	2.39e-24	6.52e-26	0.3219	10.5265677	3.3880355	6167.21	SORL1	sortilin related receptor 1
5860	2.57e-24	7.04e-26	0.2816	10.519315	2.9626621	2322.06	QDPR	quinoid dihydropteridine reductase
9462	2.63e-24	7.21e-26	0.2136	-10.517081	-2.2461771	1394.85	RASAL2	RAS protein activator like 2
79993	2.93e-24	8.05e-26	0.4185	-10.5066137	-4.396996	822.26	ELOVL7	ELOVL fatty acid elongase 7
27132	3.05e-24	8.39e-26	0.5082	-10.5027214	-5.3379518	1752.58	CPNE7	copine 7
8382	3.16e-24	8.70e-26	0.4124	-10.4993489	-4.3296742	74.9	NME5	NME/NM23 family member 5
5744	3.27e-24	9.02e-26	0.6635	-10.4958641	-6.964006	340.57	PTHLH	parathyroid hormone like hormone
107986529	3.31e-24	9.16e-26	0.4611	10.4944565	4.8388856	119.32	LOC107986529	uncharacterized LOC107986529
731	3.38e-24	9.37e-26	0.6403	10.4923464	6.7184033	9966.53	C8A	complement C8 alpha chain
6414	3.53e-24	9.80e-26	0.3928	10.4880964	4.1192304	23121.32	SELENOP	selenoprotein P
55268	3.75e-24	1.04e-25	0.2227	10.4823417	2.3344	13075.54	ECHDC2	enoyl-CoA hydratase domain containing 2
866	3.90e-24	1.09e-25	0.3251	10.4783778	3.4061258	6368.63	SERPINA6	serpin family A member 6
81607	4.32e-24	1.20e-25	0.7658	-10.4685809	-8.0169844	329.02	NECTIN4	nectin cell adhesion molecule 4
92521	4.35e-24	1.22e-25	0.3807	-10.4676127	-3.9847979	838.1	SPECC1	sperm antigen with calponin homology and coiled-coil domains 1
1666	4.50e-24	1.26e-25	228	10.4642261	2.3856119	3574.09	DECR1	2,4-dienoyl-CoA reductase 1
22865	4.53e-24	1.27e-25	0.7734	10.4635625	8.0923611	274.95	SLITRK3	SLIT and NTRK like family member 3
80114	4.79e-24	1.35e-25	0.4233	-10.4579885	-4.4270972	3776.57	BICC1	BicC family RNA binding protein 1
254778	4.85e-24	1.36e-25	0.4155	10.4567779	4.3443612	412.18	VXN	vexin
5763	4.91e-24	1.39e-25	0.1842	10.4553243	1.9255991	8016.02	PTMS	parathymosin
102724023	4.95e-24	1.40e-25	0.1736	10.4544712	1.8144473	1408.27	LOC102724023	glutamine amidotransferase class 1 domain containing 3B
8529	5.66e-24	1.60e-25	0.5726	10.4414737	5.9788786	3084.9	CYP4F2	cytochrome P450 family 4 subfamily F member 2
107987113	5.67e-24	1.61e-25	0.4347	10.4411437	4.5388788	238.6	LOC107987113
55227	6.14e-24	1.74e-25	0.3766	-10.433491	-3.9297469	403.06	LRRC1	leucine rich repeat containing 1
338707	6.45e-24	1.84e-25	0.5373	-10.4285557	-5.6027594	669.87	B4GALNT4	beta-1,4-N-acetyl-galactosaminyltransferase 4
6358	6.88e-24	1.96e-25	0.4968	10.4222627	5.1778437	561.42	CCL14	C-C motif chemokine ligand 14
1317	7.39e-24	2.11e-25	0.2609	10.4153128	2.7171799	2045.97	SLC31A1	solute carrier family 31 member 1
5313	7.55e-24	2.16e-25	0.4881	10.4131904	5.0824917	1554.59	PKLR	pyruvate kinase L/R
8850	8.37e-24	2.40e-25	0.1991	10.4031437	2.0715552	942.87	KAT2B	lysine acetyltransferase 2B
100507472	9.17e-24	2.63e-25	0.3701	10.3942696	3.8465363	351.22	LOC100507472	uncharacterized LOC100507472
79831	9.39e-24	2.70e-25	386	10.391872	4.0110302	878.12	KDM8	lysine demethylase 8
105378356	9.75e-24	2.81e-25	0.8504	10.3880974	8.8344248	115.84	LOC105378356	uncharacterized LOC105378356
100533990	1.07e-23	3.08e-25	0.6248	10.3792818	6.4853678	15081.65	APOC4-APOC2	APOC4-APOC2 readthrough (NMD candidate)
307	1.09e-23	3.15e-25	266	-10.3771726	-2.7599906	11259.8	ANXA4	annexin A4
1579	1.12e-23	3.24e-25	0.5599	10.3744614	5.808701	18370.55	CYP4A11	cytochrome P450 family 4 subfamily A member 11
39	1.12e-23	3.24e-25	0.2929	10.3745371	3.0382879	1032.51	ACAT2	acetyl-CoA acetyltransferase 2
404093	1.17e-23	3.40e-25	0.2356	-10.369747	-2.4436057	1001.98	CUEDC1	CUE domain containing 1
7516	1.23e-23	3.59e-25	0.3652	-10.3647634	-3.7855237	125.5	XRCC2	X-ray repair cross complementing 2
59084	1.24e-23	3.62e-25	0.4304	-10.3637948	-4.4600761	284.72	ENPP5	ectonucleotide pyrophosphatase/phosphodiesterase family member 5
255743	1.25e-23	3.65e-25	0.4719	-10.3630751	-4.8904022	1900.55	NPNT	nephronectin
8647	1.33e-23	3.91e-25	0.6426	10.3565824	6.6549516	3668.41	ABCB11	ATP binding cassette subfamily B member 11
387775	1.42e-23	4.16e-25	0.6914	10.3506049	7.1569074	1228.31	SLC22A10	solute carrier family 22 member 10
79574	1.45e-23	4.25e-25	0.7368	-10.34852	-7.6244346	759.08	EPS8L3	EPS8 like 3
825	1.54e-23	4.52e-25	0.2499	10.3425487	2.5840909	1186.94	CAPN3	calpain 3
1107	1.58e-23	4.66e-25	0.2624	-10.3397136	-2.7131769	3219.17	CHD3	chromodomain helicase DNA binding protein 3
146439	1.60e-23	4.73e-25	0.41	-10.3382438	-4.2386811	489.76	BICDL2	BICD family like cargo adaptor 2
100507055	1.76e-23	5.22e-25	0.6222	10.3288587	6.4267693	289.26	LRCOL1	leucine rich colipase like 1
653720	1.84e-23	5.46e-25	0.2224	10.3245632	2.2965337	408.48	GOLGA8M	golgin A8 family member M
107985343	1.88e-23	5.58e-25	0.4255	-10.3224458	-4.3921926	86.58	LINC01836	long intergenic non-protein coding RNA 1836
10053	1.92e-23	5.71e-25	0.5213	-10.3201612	-5.379974	464.79	AP1M2	adaptor related protein complex 1 subunit mu 2
64081	2.15e-23	6.39e-25	0.38	10.3093656	3.9173587	3934.06	PBLD	phenazine biosynthesis like protein domain containing
9721	2.23e-23	6.65e-25	529	-10.305578	-5.4512534	1228.22	GPRIN2	G protein regulated inducer of neurite outgrowth 2
635	2.51e-23	7.50e-25	0.7468	10.2939421	7.6872458	12719.61	BHMT	betaine--homocysteine S-methyltransferase
7399	2.56e-23	7.67e-25	0.4922	10.2918847	5.0656072	298.08	USH2A	usherin
401081	2.94e-23	8.82e-25	0.8103	10.2783485	8.3286398	108.14	C3orf85	chromosome 3 open reading frame 85
100861540	3.11e-23	9.33e-25	0.4582	10.2729808	4.7073088	748.99	CYP3A7-CYP3A51P	CYP3A7-CYP3A51P readthrough
105371611	3.20e-23	9.62e-25	0.4406	10.2699799	4.5245249	123.61	LOC105371611	uncharacterized LOC105371611
124222	3.29e-23	9.91e-25	0.3509	-10.2671449	-3.6026085	433.12	PAQR4	progestin and adipoQ receptor family member 4
6695	3.36e-23	1.01e-24	0.7713	-10.2650146	-7.9172626	315.4	SPOCK1	SPARC (osteonectin), cwcv and kazal like domains proteoglycan 1
9429	3.65e-23	1.10e-24	0.3526	10.2568148	3.6167843	612.19	ABCG2	ATP binding cassette subfamily G member 2 (Junior blood group)
2593	3.66e-23	1.11e-24	0.3189	10.2564176	3.27088	5484.59	GAMT	guanidinoacetate N-methyltransferase
2028	3.81e-23	1.16e-24	0.2934	10.25231	3.0080778	993.32	ENPEP	glutamyl aminopeptidase
1369	4.01e-23	1.22e-24	557	10.2472781	5.7079448	1126.34	CPN1	carboxypeptidase N subunit 1
3880	4.28e-23	1.30e-24	0.6246	-10.2406602	-6.3966976	8927.6	KRT19	keratin 19
929	4.36e-23	1.33e-24	383	10.2388113	3.9218947	8053.58	CD14	CD14 molecule
2822	4.50e-23	1.37e-24	0.3752	10.235616	3.8399157	2258.09	GPLD1	glycosylphosphatidylinositol specific phospholipase D1
10588	4.74e-23	1.45e-24	0.2473	10.2303769	2.5303739	803.27	MTHFS	methenyltetrahydrofolate synthetase
56108	5.19e-23	1.59e-24	0.2193	-10.2213839	-2.2416884	190.16	PCDHGA7	protocadherin gamma subfamily A, 7
25941	5.19e-23	1.59e-24	0.1943	-10.2211802	-1.9861212	1060.81	TPGS2	tubulin polyglutamylase complex subunit 2
64577	5.23e-23	1.61e-24	0.4432	10.2202954	4.5301056	3330.35	ALDH8A1	aldehyde dehydrogenase 8 family member A1
54852	5.34e-23	1.64e-24	0.4116	-10.2182021	-4.2055957	687.63	PAQR5	progestin and adipoQ receptor family member 5
10912	5.78e-23	1.78e-24	0.5272	10.2103898	5.382653	3684.1	GADD45G	growth arrest and DNA damage inducible gamma
10085	5.78e-23	1.79e-24	0.6062	-10.2101576	-6.1891643	387.02	EDIL3	EGF like repeats and discoidin domains 3
154791	6.35e-23	1.96e-24	0.1907	10.2009077	1.9451415	157.98	FMC1	formation of mitochondrial complex V assembly factor 1 homolog
388323	6.76e-23	2.10e-24	0.3948	10.1945927	4.0245607	764.97	GLTPD2	glycolipid transfer protein domain containing 2
54918	6.92e-23	2.15e-24	0.1654	10.1922601	1.6863088	2090.57	CMTM6	CKLF like MARVEL transmembrane domain containing 6
1652	6.93e-23	2.15e-24	0.3082	10.191971	3.1415172	1664.37	DDT	D-dopachrome tautomerase
26112	7.08e-23	2.20e-24	0.2489	10.1897133	2.5360911	434.64	CCDC69	coiled-coil domain containing 69
107	7.48e-23	2.33e-24	0.4172	10.1841295	4.2488286	1935.76	ADCY1	adenylate cyclase 1
10455	7.56e-23	2.36e-24	0.2852	10.1829574	2.9042779	1820.98	ECI2	enoyl-CoA delta isomerase 2
5105	7.73e-23	2.42e-24	0.7213	10.1806107	7.3430967	44265.27	PCK1	phosphoenolpyruvate carboxykinase 1
51	8.04e-23	2.52e-24	0.2648	10.1767435	2.6948284	5421.34	ACOX1	acyl-CoA oxidase 1
23176	8.08e-23	2.54e-24	0.1581	-10.1760765	-1.6083727	1464.24	SEPTIN8	septin 8
55576	8.31e-23	2.61e-24	0.5276	10.1730967	5.3677533	801.46	STAB2	stabilin 2
23516	8.44e-23	2.66e-24	358	10.1714675	3.6408981	19255.95	SLC39A14	solute carrier family 39 member 14
345	8.46e-23	2.67e-24	0.7433	10.171091	7.5598648	64897.24	APOC3	apolipoprotein C3
30	8.52e-23	2.69e-24	0.3645	10.1703063	3.706796	6042.55	ACAA1	acetyl-CoA acyltransferase 1
3931	8.53e-23	2.70e-24	0.2839	10.1700343	2.8877156	2758.15	LCAT	lecithin-cholesterol acyltransferase
25994	8.89e-23	2.82e-24	0.2332	10.1657782	2.3704643	2136.39	HIGD1A	HIG1 hypoxia inducible domain family member 1A
56110	9.07e-23	2.88e-24	0.1904	-10.1637251	-1.9348431	138.04	PCDHGA5	protocadherin gamma subfamily A, 5
100133941	9.27e-23	2.95e-24	0.4424	-10.1613714	-4.4957317	5198.86	CD24	CD24 molecule
147525	9.51e-23	3.03e-24	0.2185	10.1587734	2.2196008	136.7	LINC00526	long intergenic non-protein coding RNA 526
10449	9.56e-23	3.05e-24	0.3118	10.1580898	3.1670309	7458.74	ACAA2	acetyl-CoA acyltransferase 2
56133	1.03e-22	3.29e-24	0.5108	-10.1506471	-5.1850823	204.22	PCDHB2	protocadherin beta 2
64816	1.03e-22	3.30e-24	0.6755	10.1502607	6.8567118	929.31	CYP3A43	cytochrome P450 family 3 subfamily A member 43
283869	1.14e-22	3.65e-24	0.5833	10.1404655	5.9152501	448.31	NPW	neuropeptide W
91409	1.15e-22	3.69e-24	418	-10.1394089	-4.2380667	114.73	CCDC74B	coiled-coil domain containing 74B
344	1.16e-22	3.72e-24	0.6309	10.1387844	6.3960738	13308.9	APOC2	apolipoprotein C2
94081	1.20e-22	3.86e-24	0.2152	10.1350128	2.1809964	2017.18	SFXN1	sideroflexin 1
1361	1.32e-22	4.27e-24	0.5199	10.1251716	5.2644595	10201.23	CPB2	carboxypeptidase B2
389813	1.49e-22	4.80e-24	0.3128	-10.1137693	-3.1633466	115.95	AJM1	apical junction component 1 homolog
129807	1.50e-22	4.85e-24	0.5951	10.1127623	6.017802	629.36	NEU4	neuraminidase 4
56126	1.55e-22	5.03e-24	0.3759	-10.1092251	-3.8001985	101.3	PCDHB10	protocadherin beta 10
9588	1.73e-22	5.61e-24	193	10.0984502	1.9487423	5810.89	PRDX6	peroxiredoxin 6
3321	1.78e-22	5.80e-24	0.4857	-10.0952421	-4.9037127	788.53	IGSF3	immunoglobulin superfamily member 3
388115	1.93e-22	6.30e-24	0.3618	-10.0871206	-3.649298	2222.83	CCDC9B	coiled-coil domain containing 9B
1759	2.09e-22	6.83e-24	0.4001	-10.0791554	-4.0322021	1726.17	DNM1	dynamin 1
107984751	2.15e-22	7.03e-24	0.4362	10.0763363	4.3951124	177.73	LOC107984751
399948	2.15e-22	7.05e-24	413	-10.0760844	-4.1617233	304.37	COLCA1	colorectal cancer associated 1
112268294	2.18e-22	7.14e-24	0.4579	10.0748029	4.612919	291.7	LOC112268294	replaced by ID 102723722
400258	2.20e-22	7.23e-24	0.5808	10.0736245	5.8507154	93.15	C14orf180	chromosome 14 open reading frame 180
1846	2.24e-22	7.36e-24	0.3715	-10.0718528	-3.7418041	570.93	DUSP4	dual specificity phosphatase 4
375704	2.57e-22	8.47e-24	559	10.0579687	5.6227822	92.4	ENHO	energy homeostasis associated
6480	2.58e-22	8.51e-24	0.3418	10.0574938	3.4377277	12656.7	ST6GAL1	ST6 beta-galactoside alpha-2,6-sialyltransferase 1
3710	2.58e-22	8.50e-24	0.3017	-10.0576129	-3.0343772	3252.36	ITPR3	inositol 1,4,5-trisphosphate receptor type 3
949	2.58e-22	8.53e-24	0.2951	10.0573409	2.9678981	3888.16	SCARB1	scavenger receptor class B member 1
6675	2.80e-22	9.27e-24	0.2851	10.0490688	2.8653049	1989.44	UAP1	UDP-N-acetylglucosamine pyrophosphorylase 1
728290	2.83e-22	9.39e-24	0.4478	10.0478894	4.4989548	63.77	LINC02027	long intergenic non-protein coding RNA 2027
11309	3.04e-22	1.01e-23	0.3464	10.0406759	3.4775932	5204.96	SLCO2B1	solute carrier organic anion transporter family member 2B1
10157	3.10e-22	1.03e-23	0.3607	10.0384319	3.6205217	3838.44	AASS	aminoadipate-semialdehyde synthase
55163	3.10e-22	1.03e-23	0.1994	10.0384597	2.0017733	2087.21	PNPO	pyridoxamine 5'-phosphate oxidase
102724832	3.22e-22	1.08e-23	0.3286	10.0344227	3.2969105	88.17	ANKRD17-DT	ANKRD17 divergent transcript
150244	3.26e-22	1.09e-23	0.7129	-10.0332813	-7.1526144	245.99	ZDHHC8BP	ZDHHC8B, pseudogene
2203	3.27e-22	1.09e-23	0.5534	10.0326882	5.5518618	10654.95	FBP1	fructose-bisphosphatase 1
100128770	3.32e-22	1.11e-23	0.3995	-10.0310925	-4.0078573	129.52	LOC100128770	uncharacterized LOC100128770
56128	3.39e-22	1.14e-23	0.4934	-10.0289733	-4.9485567	138.99	PCDHB8	protocadherin beta 8
6514	3.44e-22	1.16e-23	0.6139	10.0272684	6.1552679	8234.87	SLC2A2	solute carrier family 2 member 2
7461	3.49e-22	1.18e-23	0.3511	-10.0255971	-3.5200198	1535.82	CLIP2	CAP-Gly domain containing linker protein 2
5096	3.81e-22	1.29e-23	0.3072	10.0167926	3.0768058	1591.48	PCCB	propionyl-CoA carboxylase subunit beta
6344	3.97e-22	1.34e-23	0.5428	-10.0126932	-5.434992	3164.9	SCTR	secretin receptor
2642	4.03e-22	1.36e-23	0.6855	10.0109679	6.8625119	3172.14	GCGR	glucagon receptor
55861	4.05e-22	1.37e-23	0.2419	-10.010481	-2.4214143	297.42	DBNDD2	dysbindin domain containing 2
387264	4.08e-22	1.38e-23	0.3457	-10.00958	-3.4607775	40.57	KRTAP5-1	keratin associated protein 5-1
113452	4.28e-22	1.45e-23	0.2987	-10.0046325	-2.9888449	584.9	TMEM54	transmembrane protein 54
26507	4.36e-22	1.48e-23	0.46	-10.0027557	-4.6014998	420.45	CNNM1	cyclin and CBS domain divalent metal cation transport mediator 1
143425	5.08e-22	1.73e-23	0.4433	9.9873133	4.4269048	106.94	SYT9	synaptotagmin 9
7555	5.27e-22	1.80e-23	0.1237	9.9835893	1.2348863	5709.09	CNBP	CCHC-type zinc finger nucleic acid binding protein
2744	5.35e-22	1.83e-23	0.2272	-9.9819002	-2.2682711	1954.89	GLS	glutaminase
2990	5.44e-22	1.86e-23	171	9.9801943	1.7068616	3127.67	GUSB	glucuronidase beta
3078	5.45e-22	1.87e-23	0.5464	9.9797588	5.4532353	11902.02	CFHR1	complement factor H related 1
1756	5.52e-22	1.89e-23	0.2774	9.9784234	2.7684006	1485.63	DMD	dystrophin
339221	5.58e-22	1.92e-23	0.6241	9.9772531	6.2269921	199.26	ENPP7	ectonucleotide pyrophosphatase/phosphodiesterase 7
57717	6.11e-22	2.11e-23	0.3457	-9.9679417	-3.4454449	186.35	PCDHB16	protocadherin beta 16
340811	6.21e-22	2.14e-23	0.6395	9.966278	6.3730047	288.13	AKR1C8	aldo-keto reductase family 1 member C8
3626	6.29e-22	2.17e-23	0.6104	9.9648251	6.0826893	2581.79	INHBC	inhibin subunit beta C
107080644	6.30e-22	2.18e-23	0.3984	9.964546	3.9699379	1142.04	CNPY3-GNMT	CNPY3-GNMT readthrough
10613	8.21e-22	2.84e-23	0.2322	9.9379953	2.3072709	2181.18	ERLIN1	ER lipid raft associated 1
2954	9.17e-22	3.18e-23	0.3491	9.9268873	3.4657297	1203.06	GSTZ1	glutathione S-transferase zeta 1
7364	9.76e-22	3.39e-23	0.6054	9.9205498	6.0057932	8630.59	UGT2B7	UDP glucuronosyltransferase family 2 member B7
54876	1.15e-21	3.99e-23	0.1572	-9.9042644	-1.5570176	861.67	DCAF16	DDB1 and CUL4 associated factor 16
9454	1.15e-21	4.00e-23	0.2569	-9.9039698	-2.5444849	696.32	HOMER3	homer scaffold protein 3
388646	1.17e-21	4.08e-23	0.6384	9.9020017	6.3219313	619.32	GBP7	guanylate binding protein 7
105373684	1.18e-21	4.13e-23	0.8376	9.9007502	8.2931723	44.87	LINC01818	long intergenic non-protein coding RNA 1818
100128338	1.18e-21	4.14e-23	0.5291	-9.9004889	-5.2380145	207.27	FAM83H-AS1	replaced by ID 642574
2328	1.25e-21	4.40e-23	0.5634	9.8945268	5.5741465	8566.86	FMO3	flavin containing dimethylaniline monoxygenase 3
107985555	1.31e-21	4.58e-23	0.7351	-9.890439	-7.270073	101.95	CCDC188BP	coiled-coil domain containing 188B, pseudogene
23305	1.35e-21	4.76e-23	0.4514	9.8865859	4.4630884	87.73	ACSL6	acyl-CoA synthetase long chain family member 6
53354	1.43e-21	5.02e-23	0.3895	9.8812965	3.8489456	1929.73	PANK1	pantothenate kinase 1
64850	1.43e-21	5.05e-23	0.7392	9.8805933	7.3034497	776.55	ETNPPL	ethanolamine-phosphate phospho-lyase
132	1.45e-21	5.11e-23	0.2296	9.87957	2.2683185	1127.19	ADK	adenosine kinase
6660	1.47e-21	5.20e-23	0.4072	9.8777504	4.022615	410.23	SOX5	SRY-box transcription factor 5
404037	1.51e-21	5.35e-23	0.4753	9.8748196	4.6938267	317.71	HAPLN4	hyaluronan and proteoglycan link protein 4
763	1.52e-21	5.38e-23	0.6851	9.8743285	6.7645494	560.6	CA5A	carbonic anhydrase 5A
636	1.53e-21	5.42e-23	0.3055	-9.8735883	-3.0166864	402.65	BICD1	BICD cargo adaptor 1
222183	1.56e-21	5.54e-23	0.5469	-9.8713974	-5.3986029	135.84	SRRM3	serine/arginine repetitive matrix 3
51734	1.58e-21	5.62e-23	0.3029	9.869905	2.9898841	1386.04	MSRB1	methionine sulfoxide reductase B1
4153	1.66e-21	5.93e-23	0.7121	9.8644713	7.0242421	3218.17	MBL2	mannose binding lectin 2
89866	1.73e-21	6.18e-23	0.2517	9.8604038	2.481791	1605.71	SEC16B	SEC16 homolog B, endoplasmic reticulum export factor
6477	1.77e-21	6.32e-23	0.2178	9.8582263	2.1474626	1757.73	SIAH1	siah E3 ubiquitin protein ligase 1
79611	1.81e-21	6.46e-23	0.3828	9.8559156	3.7731917	1208.91	ACSS3	acyl-CoA synthetase short chain family member 3
10848	2.12e-21	7.62e-23	0.2882	-9.8394021	-2.8355235	1144.35	PPP1R13L	protein phosphatase 1 regulatory subunit 13 like
6696	2.21e-21	7.94e-23	0.7597	-9.835201	-7.4716082	45222.68	SPP1	secreted phosphoprotein 1
7363	2.29e-21	8.22e-23	0.6563	9.8317708	6.4526756	8604.37	UGT2B4	UDP glucuronosyltransferase family 2 member B4
80144	2.34e-21	8.41e-23	0.4618	-9.8294111	-4.5392926	1514.49	FRAS1	Fraser extracellular matrix complex subunit 1
100505942	2.35e-21	8.49e-23	0.3339	9.8284836	3.2818244	61.61	LOC100505942	uncharacterized LOC100505942
3699	2.36e-21	8.52e-23	0.6461	9.8281099	6.3503509	29930.98	ITIH3	inter-alpha-trypsin inhibitor heavy chain 3
6576	2.49e-21	9.00e-23	0.1926	9.8225549	1.8916735	2128.22	SLC25A1	solute carrier family 25 member 1
5264	2.51e-21	9.09e-23	0.3981	9.8215709	3.9096098	4663.61	PHYH	phytanoyl-CoA 2-hydroxylase
65268	2.64e-21	9.58e-23	0.3712	-9.8162602	-3.6438358	2195.58	WNK2	WNK lysine deficient protein kinase 2
116842	2.76e-21	1.00e-22	0.5419	9.8118574	5.3167977	2205.72	LEAP2	liver enriched antimicrobial peptide 2
27445	2.89e-21	1.05e-22	0.4614	-9.8066565	-4.5249764	154.35	PCLO	piccolo presynaptic cytomatrix protein
118471	2.89e-21	1.06e-22	616	9.8065619	6.0408345	3407.22	PRAP1	proline rich acidic protein 1
64841	2.89e-21	1.05e-22	0.2566	9.8067394	2.5167426	1776.73	GNPNAT1	glucosamine-phosphate N-acetyltransferase 1
7069	2.97e-21	1.08e-22	0.7288	9.8038538	7.1445967	1150.19	THRSP	thyroid hormone responsive
105376794	3.09e-21	1.13e-22	0.2131	9.7996918	2.0880174	1962.43	LOC105376794
10290	3.36e-21	1.23e-22	0.4797	-9.7910364	-4.6970058	913.63	SPEG	striated muscle enriched protein kinase
5037	3.42e-21	1.25e-22	0.2865	9.7891131	2.8044674	19172.18	PEBP1	phosphatidylethanolamine binding protein 1
100996492	3.49e-21	1.28e-22	0.5638	9.7870133	5.51821	577.9	CTXND1	cortexin domain containing 1
7138	3.53e-21	1.30e-22	0.6748	-9.7857187	-6.603867	171.98	TNNT1	troponin T1, slow skeletal type
27113	3.62e-21	1.33e-22	0.2249	-9.7830684	-2.2006914	337.43	BBC3	BCL2 binding component 3
8858	3.68e-21	1.36e-22	0.6433	9.7810901	6.2925673	1376.55	PROZ	protein Z, vitamin K dependent plasma glycoprotein
56097	3.72e-21	1.37e-22	0.2558	-9.7798729	-2.5014605	205.32	PCDHGC5	protocadherin gamma subfamily C, 5
100499467	3.79e-21	1.40e-22	0.5519	-9.7779795	-5.3965611	110.11	LINC00673	long intergenic non-protein coding RNA 673
2220	3.86e-21	1.43e-22	0.7659	9.7758154	7.4870941	1910.17	FCN2	ficolin 2
105378248	3.91e-21	1.45e-22	0.4836	-9.774335	-4.7270341	32.43	LOC105378248	uncharacterized LOC105378248
100874343	3.99e-21	1.48e-22	0.5355	9.772244	5.2330819	119.75	HS1BP3-IT1	HS1BP3 intronic transcript 1
65220	4.08e-21	1.52e-22	0.1868	9.7699291	1.8247405	2279.26	NADK	NAD kinase
100526664	4.18e-21	1.55e-22	0.3474	9.7673766	3.3933869	1730.45	LY75-CD302	LY75-CD302 readthrough
23231	4.22e-21	1.57e-22	0.3387	-9.7662735	-3.3078861	3749.35	SEL1L3	SEL1L family member 3
1295	4.76e-21	1.78e-22	0.5088	-9.7539044	-4.9627582	731.59	COL8A1	collagen type VIII alpha 1 chain
9936	5.26e-21	1.97e-22	0.3623	9.7435278	3.5299754	1701.6	CD302	CD302 molecule
79071	5.44e-21	2.04e-22	0.3334	9.7399943	3.2471713	967.48	ELOVL6	ELOVL fatty acid elongase 6
9071	5.81e-21	2.18e-22	0.4892	-9.7330888	-4.7611897	1051.33	CLDN10	claudin 10
79814	5.81e-21	2.18e-22	0.4432	9.7329467	4.3140502	1028.21	AGMAT	agmatinase
3172	5.82e-21	2.19e-22	0.2843	9.7327164	2.7669501	4064.57	HNF4A	hepatocyte nuclear factor 4 alpha
125061	5.98e-21	2.25e-22	0.2202	9.7297794	2.142645	1913.53	AFMID	arylformamidase
55561	6.32e-21	2.38e-22	0.3616	-9.7239848	-3.5159172	714.33	CDC42BPG	CDC42 binding protein kinase gamma
144571	6.32e-21	2.38e-22	0.3604	9.7239419	3.504843	964.73	A2M-AS1	A2M antisense RNA 1
105373154	6.42e-21	2.43e-22	0.8057	9.7221788	7.8328795	43.55	LOC105373154
51166	6.53e-21	2.47e-22	0.3113	9.7203048	3.0260368	756.55	AADAT	aminoadipate aminotransferase
8440	6.66e-21	2.52e-22	0.2714	-9.7181464	-2.6374763	1593.29	NCK2	NCK adaptor protein 2
81615	6.66e-21	2.53e-22	512	-9.7180735	-4.9752354	114.11	TMEM163	transmembrane protein 163
51218	6.96e-21	2.64e-22	0.1764	9.7134788	1.7130011	974.27	GLRX5	glutaredoxin 5
716	7.24e-21	2.75e-22	325	9.7092368	3.1557853	47149.47	C1S	complement C1s
2	7.30e-21	2.78e-22	0.3582	9.7083078	3.4775991	41953.66	A2M	alpha-2-macroglobulin
144363	7.68e-21	2.93e-22	224	9.7028727	2.1734678	574.98	ETFRF1	electron transfer flavoprotein regulatory factor 1
116844	7.68e-21	2.93e-22	0.4761	9.7029602	4.6199601	15767.72	LRG1	leucine rich alpha-2-glycoprotein 1
105379231	7.75e-21	2.96e-22	0.6398	9.701846	6.2073124	50.24	LOC105379231	uncharacterized LOC105379231
83854	8.18e-21	3.13e-22	0.3095	9.6961925	3.0010612	748.82	ANGPTL6	angiopoietin like 6
5176	8.24e-21	3.16e-22	0.4006	9.6952022	3.8842874	11517.93	SERPINF1	serpin family F member 1
80003	8.40e-21	3.22e-22	0.4088	-9.6931604	-3.9630349	964.03	PCNX2	pecanex 2
2819	8.58e-21	3.30e-22	0.5154	9.6909079	4.9946693	1549.29	GPD1	glycerol-3-phosphate dehydrogenase 1
10845	8.66e-21	3.33e-22	0.1905	9.6897371	1.8459435	1643.51	CLPX	caseinolytic mitochondrial matrix peptidase chaperone subunit X
5566	8.98e-21	3.46e-22	0.1431	9.6859012	1.3861676	2036.13	PRKACA	protein kinase cAMP-activated catalytic subunit alpha
440503	9.05e-21	3.49e-22	0.4341	9.6850372	4.2042524	4105	PLIN5	perilipin 5
249	9.15e-21	3.54e-22	0.4976	9.6837082	4.8183362	1882.55	ALPL	alkaline phosphatase, biomineralization associated
3159	9.58e-21	3.70e-22	0.2846	-9.6789581	-2.7542965	1804.07	HMGA1	high mobility group AT-hook 1
57221	9.77e-21	3.78e-22	428	-9.6768136	-4.1416972	309.28	ARFGEF3	ARFGEF family member 3
5365	9.87e-21	3.83e-22	0.4197	-9.675638	-4.0612482	1203.79	PLXNB3	plexin B3
3984	1.10e-20	4.27e-22	0.2253	-9.6643502	-2.1768952	635.31	LIMK1	LIM domain kinase 1
23464	1.13e-20	4.39e-22	0.3452	9.6614932	3.3349643	542.96	GCAT	glycine C-acetyltransferase
221078	1.18e-20	4.60e-22	0.3212	9.6568258	3.1020177	2420.85	NSUN6	NOP2/Sun RNA methyltransferase 6
286827	1.26e-20	4.93e-22	269	-9.6496374	-2.595966	84.16	TRIM59	tripartite motif containing 59
57733	1.26e-20	4.94e-22	0.5541	9.6495797	5.3467627	1408.2	GBA3	glucosylceramidase beta 3 (gene/pseudogene)
3950	1.27e-20	4.96e-22	0.7106	9.6491711	6.8568873	1882.21	LECT2	leukocyte cell derived chemotaxin 2
1050	1.27e-20	4.98e-22	0.3978	9.6485881	3.8377452	1480.84	CEBPA	CCAAT enhancer binding protein alpha
51280	1.28e-20	5.00e-22	0.3045	-9.6481976	-2.9382825	2030.1	GOLM1	golgi membrane protein 1
693206	1.33e-20	5.22e-22	0.3731	9.6438929	3.5983267	66.97	MIR621	microRNA 621
100506328	1.36e-20	5.33e-22	0.6322	9.6416289	6.0954144	57.74	LINC01127	long intergenic non-protein coding RNA 1127
64417	1.44e-20	5.68e-22	0.2311	-9.6351869	-2.2263472	363.97	TMEM267	transmembrane protein 267
100507057	1.58e-20	6.21e-22	0.2911	-9.6260751	-2.8021742	117.43	MELTF-AS1	MELTF antisense RNA 1
84675	1.62e-20	6.40e-22	0.6788	9.6229671	6.5318083	598.16	TRIM55	tripartite motif containing 55
57095	1.68e-20	6.62e-22	0.0922	9.619399	0.8871729	517.19	PITHD1	PITH domain containing 1
51128	1.94e-20	7.66e-22	0.2126	9.6043816	2.0418709	2515.08	SAR1B	secretion associated Ras related GTPase 1B
55020	1.99e-20	7.89e-22	0.3154	9.6013479	3.02784	4113.8	TTC38	tetratricopeptide repeat domain 38
1462	2.07e-20	8.20e-22	436	-9.59739	-4.1848062	4512.05	VCAN	versican
3712	2.08e-20	8.26e-22	0.2093	9.5966867	2.009004	4447.06	IVD	isovaleryl-CoA dehydrogenase
1534	2.10e-20	8.33e-22	0.2449	-9.5957829	-2.3496877	1055.89	CYB561	cytochrome b561
19	2.11e-20	8.41e-22	0.3154	9.5947715	3.0257451	3490.8	ABCA1	ATP binding cassette subfamily A member 1
92565	2.23e-20	8.88e-22	0.3828	-9.5891376	-3.6704322	83.14	FANK1	fibronectin type III and ankyrin repeat domains 1
11127	2.85e-20	1.14e-21	0.2147	-9.5635086	-2.0536587	270.32	KIF3A	kinesin family member 3A
758	2.88e-20	1.15e-21	0.7708	9.5624053	7.3704595	414.93	MPPED1	metallophosphoesterase domain containing 1
101928384	2.91e-20	1.16e-21	0.8687	9.5612911	8.3057565	60.4	LOC101928384	uncharacterized LOC101928384
137872	3.02e-20	1.21e-21	0.3547	9.5571625	3.3895249	1621.86	ADHFE1	alcohol dehydrogenase iron containing 1
9848	3.15e-20	1.26e-21	0.4169	9.5526015	3.9827719	871.91	MFAP3L	microfibril associated protein 3 like
2674	3.25e-20	1.30e-21	0.6214	9.5494019	5.9339765	679.08	GFRA1	GDNF family receptor alpha 1
7957	3.63e-20	1.46e-21	0.2072	9.5378967	1.9761265	197.05	EPM2A	EPM2A glucan phosphatase, laforin
729	3.64e-20	1.47e-21	0.5747	9.537323	5.4810549	14256.26	C6	complement C6
246778	4.00e-20	1.61e-21	0.6709	9.5274464	6.3921807	194.32	IL27	interleukin 27
147040	4.08e-20	1.64e-21	0.1746	-9.5253469	-1.6628955	147.63	KCTD11	potassium channel tetramerization domain containing 11
7274	4.44e-20	1.79e-21	0.6833	9.5163824	6.5024347	1468.73	TTPA	alpha tocopherol transfer protein
3250	4.63e-20	1.87e-21	0.7757	9.5118344	7.3783667	60597.22	HPR	haptoglobin-related protein
220441	4.79e-20	1.94e-21	0.3185	9.508173	3.0286041	2515.47	RNF152	ring finger protein 152
1762	4.80e-20	1.95e-21	0.1634	-9.5077643	-1.5532947	884.2	DMWD	DM1 locus, WD repeat containing
79152	5.00e-20	2.03e-21	0.6236	-9.5034845	-5.9260262	237.51	FA2H	fatty acid 2-hydroxylase
23094	5.07e-20	2.06e-21	0.2404	-9.5019446	-2.2844549	1438.56	SIPA1L3	signal induced proliferation associated 1 like 3
105376294	5.10e-20	2.08e-21	0.5222	9.5011097	4.9614673	393.53	LOC105376294
374569	5.15e-20	2.10e-21	0.6581	9.5000249	6.252362	3824.63	ASPG	asparaginase
2775	5.24e-20	2.14e-21	0.4342	9.4980086	4.1239376	631.1	GNAO1	G protein subunit alpha o1
27302	5.28e-20	2.16e-21	0.9307	9.4971561	8.8392188	153.89	BMP10	bone morphogenetic protein 10
127	5.29e-20	2.16e-21	0.7776	9.4968396	7.384718	31171.7	ADH4	alcohol dehydrogenase 4 (class II), pi polypeptide
112268213	5.29e-20	2.17e-21	0.3621	9.4967076	3.4388959	138.4	LOC112268213
8547	5.29e-20	2.17e-21	0.6045	9.4965227	5.7408232	1993.06	FCN3	ficolin 3
54346	5.43e-20	2.23e-21	0.6449	9.4936515	6.1227654	131.3	UNC93A	unc-93 homolog A
10954	5.47e-20	2.25e-21	0.2169	9.4928588	2.0587085	1597.07	PDIA5	protein disulfide isomerase family A member 5
1621	5.56e-20	2.29e-21	0.5218	9.4909305	4.9523157	1294.24	DBH	dopamine beta-hydroxylase
27034	5.58e-20	2.30e-21	0.1573	9.4904111	1.4930437	921.86	ACAD8	acyl-CoA dehydrogenase family member 8
120935	6.02e-20	2.49e-21	516	9.4823642	4.8926926	48.7	CCDC38	coiled-coil domain containing 38
5346	6.02e-20	2.49e-21	0.4985	9.4822317	4.7271524	624.64	PLIN1	perilipin 1
112483	6.31e-20	2.61e-21	186	9.4772324	1.7624622	2585.53	SAT2	spermidine/spermine N1-acetyltransferase family member 2
340351	6.54e-20	2.71e-21	0.2386	-9.4734377	-2.2605683	374.67	AGBL3	AGBL carboxypeptidase 3
100874204	6.56e-20	2.72e-21	0.5761	9.4730151	5.4569657	413.17	ALDH1L1-AS1	ALDH1L1 antisense RNA 1
2239	6.85e-20	2.85e-21	0.4105	-9.4682515	-3.8866206	680.42	GPC4	glypican 4
157273	7.40e-20	3.07e-21	0.6784	9.4601653	6.4182257	197.98	LOC157273	uncharacterized LOC157273
102724379	7.83e-20	3.26e-21	0.9177	9.4541034	8.6755928	58.58	LOC102724379	uncharacterized LOC102724379
2639	8.25e-20	3.44e-21	346	9.4484164	3.2689769	1466.15	GCDH	glutaryl-CoA dehydrogenase
83887	8.45e-20	3.52e-21	0.4999	9.4458775	4.7220361	75.26	TTLL2	tubulin tyrosine ligase like 2
9351	9.28e-20	3.88e-21	307	9.4359021	2.8968987	4350.95	NHERF2	NHERF family PDZ scaffold protein 2
5021	9.30e-20	3.89e-21	0.5804	-9.4354916	-5.4768034	354.97	OXTR	oxytocin receptor
105378468	9.37e-20	3.92e-21	0.9137	9.4346628	8.6203061	75.04	LOC105378468	uncharacterized LOC105378468
93082	9.40e-20	3.94e-21	0.4813	-9.4341691	-4.540273	693.4	NEURL3	neuralized E3 ubiquitin protein ligase 3
154661	9.54e-20	4.00e-21	0.3747	9.4325181	3.5346541	199.93	RUNDC3B	RUN domain containing 3B
51473	1.07e-19	4.49e-21	0.5405	-9.4203931	-5.0919807	4129.08	DCDC2	doublecortin domain containing 2
6542	1.11e-19	4.68e-21	0.4915	9.4160536	4.6276319	8592.28	SLC7A2	solute carrier family 7 member 2
1300	1.16e-19	4.88e-21	0.6238	-9.4118359	-5.8711417	887.27	COL10A1	collagen type X alpha 1 chain
84809	1.21e-19	5.12e-21	0.2375	9.4067696	2.234177	866.8	CROCCP2	CROCC pseudogene 2
146909	1.21e-19	5.12e-21	0.3331	-9.4067274	-3.1335146	125.92	KIF18B	kinesin family member 18B
4121	1.22e-19	5.15e-21	0.3454	9.4061719	3.2487652	3847.05	MAN1A1	mannosidase alpha class 1A member 1
400506	1.22e-19	5.14e-21	0.1655	-9.4061808	-1.5570753	406.6	KNOP1	lysine rich nucleolar protein 1
221223	1.33e-19	5.63e-21	0.6828	9.3967174	6.4159952	65.51	CES5A	carboxylesterase 5A
10537	1.54e-19	6.52e-21	0.4327	-9.3812081	-4.0594798	4280.01	UBD	ubiquitin D
85004	1.54e-19	6.56e-21	0.3965	-9.3805506	-3.719733	434.37	RERG	RAS like estrogen regulated growth inhibitor
55526	1.57e-19	6.66e-21	0.3065	9.3790102	2.8747599	4278.41	DHTKD1	dehydrogenase E1 and transketolase domain containing 1
79746	1.61e-19	6.87e-21	0.5635	9.3756836	5.2828375	1245.31	ECHDC3	enoyl-CoA hydratase domain containing 3
5502	1.64e-19	7.00e-21	0.6842	9.3738169	6.4137528	1301.02	PPP1R1A	protein phosphatase 1 regulatory inhibitor subunit 1A
107984241	1.65e-19	7.06e-21	0.5089	9.3728982	4.7695769	30.71	LINC02640	long intergenic non-protein coding RNA 2640
7130	1.67e-19	7.14e-21	0.5932	-9.3716762	-5.5589493	247.12	TNFAIP6	TNF alpha induced protein 6
182	1.71e-19	7.31e-21	0.2573	-9.3691855	-2.4104172	2427.6	JAG1	jagged canonical Notch ligand 1
23623	1.77e-19	7.61e-21	0.1938	-9.364901	-1.8145252	658	RUSC1	RUN and SH3 domain containing 1
54842	1.77e-19	7.60e-21	0.3137	-9.365024	-2.938069	648.75	MFSD6	major facilitator superfamily domain containing 6
165140	1.83e-19	7.86e-21	0.3662	9.361518	3.4282221	765.18	OXER1	oxoeicosanoid receptor 1
131540	1.89e-19	8.11e-21	0.4692	9.3581993	4.3904723	51.26	ZDHHC19	zinc finger DHHC-type palmitoyltransferase 19
100037417	1.92e-19	8.28e-21	0.3174	9.3559686	2.9696502	2154.36	DDTL	D-dopachrome tautomerase like
388610	2.08e-19	8.95e-21	0.3358	-9.3477784	-3.1386618	495.64	TRNP1	TMF1 regulated nuclear protein 1
643650	2.22e-19	9.60e-21	505	-9.3404103	-4.7167584	132.32	LINC00842	long intergenic non-protein coding RNA 842
170392	2.24e-19	9.69e-21	0.6548	9.3393321	6.1157211	1361.49	OIT3	oncoprotein induced transcript 3
79858	2.26e-19	9.76e-21	0.3531	-9.3385732	-3.2970113	199.06	NEK11	NIMA related kinase 11
55789	2.39e-19	1.03e-20	573	-9.3325261	-5.3474275	380.26	DEPDC1B	DEP domain containing 1B
90557	2.85e-19	1.23e-20	0.3769	-9.3137605	-3.5108165	343.65	CCDC74A	coiled-coil domain containing 74A
4498	2.85e-19	1.24e-20	0.8057	9.3135851	7.5041328	233.59	MT1JP	metallothionein 1J, pseudogene
57470	3.04e-19	1.32e-20	0.1168	9.3066699	1.087235	964.69	LRRC47	leucine rich repeat containing 47
103611157	3.06e-19	1.33e-20	0.5428	-9.3056872	-5.0508901	173.66	TGFB2-OT1	TGFB2 overlapping transcript 1
283600	3.13e-19	1.36e-20	0.7696	9.3032815	7.1597187	5928.29	SLC25A47	solute carrier family 25 member 47
3033	3.14e-19	1.37e-20	0.2765	9.3027128	2.5719752	1781.39	HADH	hydroxyacyl-CoA dehydrogenase
79867	3.38e-19	1.48e-20	0.3328	-9.2947109	-3.0929011	357.31	TCTN2	tectonic family member 2
64792	3.40e-19	1.49e-20	0.2291	-9.2938778	-2.1289791	377.38	IFT22	intraflagellar transport 22
32	3.63e-19	1.59e-20	0.2406	9.2870377	2.2348237	3626.41	ACACB	acetyl-CoA carboxylase beta
11034	3.67e-19	1.61e-20	0.1467	-9.2854975	-1.3619272	4549.22	DSTN	destrin, actin depolymerizing factor
127665	3.71e-19	1.63e-20	0.5617	9.2844469	5.2152833	50.49	ZNF648	zinc finger protein 648
80344	3.88e-19	1.70e-20	0.2304	9.2794712	2.1380966	3274.32	DCAF11	DDB1 and CUL4 associated factor 11
10857	3.95e-19	1.73e-20	0.2612	9.2775368	2.4236866	6653.78	PGRMC1	progesterone receptor membrane component 1
54877	4.33e-19	1.90e-20	0.2385	9.2675767	2.2103734	1633.49	ZCCHC2	zinc finger CCHC-type containing 2
79442	4.57e-19	2.01e-20	0.4668	9.2617149	4.3237474	161.21	LRRC2	leucine rich repeat containing 2
107984284	4.70e-19	2.07e-20	0.3477	9.2585231	3.2195504	71.53	LOC107984284	replaced by ID 105378575
107985080	4.89e-19	2.16e-20	0.8258	9.2541654	7.6418056	50.89	LOC107985080	uncharacterized LOC107985080
9266	5.27e-19	2.33e-20	222	-9.2460708	-2.053004	2706.5	CYTH2	cytohesin 2
375719	5.65e-19	2.50e-20	0.3839	9.2385599	3.5469395	59.62	AQP7P1	aquaporin 7 pseudogene 1
120376	5.97e-19	2.64e-20	0.3864	-9.2324603	-3.5672707	244.07	POU2AF3	POU class 2 homeobox associating factor 3
56127	6.03e-19	2.67e-20	0.4409	-9.231257	-4.0701558	111.83	PCDHB9	protocadherin beta 9
57552	6.13e-19	2.72e-20	0.3366	-9.2294129	-3.1069433	950.04	NCEH1	neutral cholesterol ester hydrolase 1
54998	6.39e-19	2.84e-20	0.1673	9.224724	1.5429048	1342.82	AURKAIP1	aurora kinase A interacting protein 1
348751	6.64e-19	2.95e-20	0.2781	9.2206199	2.5641426	155.93	FTCDNL1	formiminotransferase cyclodeaminase N-terminal like
10864	6.64e-19	2.96e-20	0.7509	9.2203829	6.9234036	7251	SLC22A7	solute carrier family 22 member 7
79674	6.80e-19	3.03e-20	0.4271	-9.2178113	-3.9369918	348.6	VEPH1	ventricular zone expressed PH domain containing 1
414328	7.12e-19	3.18e-20	0.2394	9.2126895	2.2053926	535.42	IDNK	IDNK gluconokinase
1894	7.30e-19	3.26e-20	0.3154	-9.2099492	-2.9050613	310.68	ECT2	epithelial cell transforming 2
1573	7.37e-19	3.30e-20	0.4569	9.2087527	4.2075906	1650.59	CYP2J2	cytochrome P450 family 2 subfamily J member 2
1827	7.37e-19	3.30e-20	0.3679	9.208587	3.3878309	2708.59	RCAN1	regulator of calcineurin 1
10126	7.75e-19	3.48e-20	0.2096	-9.2030693	-1.9286249	242.84	DNAL4	dynein axonemal light chain 4
51136	7.88e-19	3.54e-20	229	9.2011805	2.1072475	433.2	RNFT1	ring finger protein, transmembrane 1
728763	8.54e-19	3.84e-20	0.6547	9.1923885	6.0179969	133.48	CROCC2	ciliary rootlet coiled-coil, rootletin family member 2
3483	8.56e-19	3.85e-20	0.5207	9.1920297	4.7862573	2448.16	IGFALS	insulin like growth factor binding protein acid labile subunit
338	8.62e-19	3.88e-20	0.4598	9.1912064	4.225772	100390.35	APOB	apolipoprotein B
107985897	9.13e-19	4.12e-20	0.3052	9.1848327	2.8028059	65.58	LOC107985897	uncharacterized LOC107985897
1009	9.13e-19	4.12e-20	517	-9.1849275	-4.7487388	852.32	CDH11	cadherin 11
107987152	9.23e-19	4.17e-20	0.4764	-9.1835118	-4.3751572	263.57	LOC107987152
5939	9.65e-19	4.37e-20	234	-9.178577	-2.1477858	1393.81	RBMS2	RNA binding motif single stranded interacting protein 2
2729	9.94e-19	4.51e-20	0.2792	9.1752128	2.5615479	2377.83	GCLC	glutamate-cysteine ligase catalytic subunit
144193	1.00e-18	4.54e-20	0.5749	9.1744589	5.2744698	2606.68	AMDHD1	amidohydrolase domain containing 1
10381	1.00e-18	4.56e-20	0.4028	-9.1740184	-3.694984	656.18	TUBB3	tubulin beta 3 class III
1469	1.01e-18	4.60e-20	1.1214	-9.1730664	-10.2867644	174.24	CST1	cystatin SN
153733	1.06e-18	4.85e-20	0.2623	-9.1673632	-2.404594	135.53	CCDC112	coiled-coil domain containing 112
107986959	1.11e-18	5.04e-20	0.3615	-9.163175	-3.3124233	268.73	LOC107986959
3675	1.13e-18	5.17e-20	612	-9.160433	-5.6064355	5366.29	ITGA3	integrin subunit alpha 3
9388	1.14e-18	5.19e-20	0.4819	9.1600334	4.4138445	2024.55	LIPG	lipase G, endothelial type
8209	1.15e-18	5.26e-20	0.1988	9.1585699	1.8210334	1392.05	GATD3	glutamine amidotransferase class 1 domain containing 3
7477	1.16e-18	5.29e-20	0.4919	-9.1578354	-4.5043123	166.36	WNT7B	Wnt family member 7B
105369668	1.21e-18	5.56e-20	0.9002	9.1525241	8.2392232	57.69	LOC105369668	uncharacterized LOC105369668
107987134	1.22e-18	5.58e-20	0.5973	9.1522236	5.4666478	56.6	LOC107987134	uncharacterized LOC107987134
112267900	1.23e-18	5.65e-20	0.5399	9.1507811	4.9403651	387.22	LOC112267900	uncharacterized LOC112267900
221262	1.24e-18	5.68e-20	526	9.1501677	4.8133434	127.25	CCDC162P	coiled-coil domain containing 162, pseudogene
170680	1.24e-18	5.73e-20	0.6633	-9.1493326	-6.0689629	47.38	PSORS1C2	psoriasis susceptibility 1 candidate 2
171177	1.25e-18	5.76e-20	0.7168	-9.1487564	-6.5574559	202.76	RHOV	ras homolog family member V
5195	1.27e-18	5.85e-20	0.2002	9.1470053	1.8312697	621.58	PEX14	peroxisomal biogenesis factor 14
147372	1.28e-18	5.90e-20	0.3867	9.1461701	3.5371	199.27	CCBE1	collagen and calcium binding EGF domains 1
105372432	1.28e-18	5.91e-20	0.3717	9.1460174	3.3998175	260.42	LOC105372432	uncharacterized LOC105372432
64220	1.29e-18	5.98e-20	0.6293	-9.1446945	-5.7549789	57.07	STRA6	signaling receptor and transporter of retinol STRA6
725	1.30e-18	6.01e-20	0.6487	9.1440977	5.9320403	6229.84	C4BPB	complement component 4 binding protein beta
65264	1.30e-18	6.04e-20	0.1405	-9.1436394	-1.284915	1815.1	UBE2Z	ubiquitin conjugating enzyme E2 Z
710	1.32e-18	6.13e-20	0.3085	9.1420347	2.8201808	48972.16	SERPING1	serpin family G member 1
55825	1.38e-18	6.40e-20	0.2723	9.1373936	2.4881802	1819.63	PECR	peroxisomal trans-2-enoyl-CoA reductase
57136	1.39e-18	6.45e-20	0.2164	9.1364319	1.9770469	4788.21	APMAP	adipocyte plasma membrane associated protein
9168	1.55e-18	7.23e-20	0.27	-9.1242037	-2.4634422	9799.18	TMSB10	thymosin beta 10
23288	1.70e-18	7.92e-20	0.3135	-9.1142394	-2.857179	1198.43	IQCE	IQ motif containing E
127700	1.72e-18	8.05e-20	0.2519	-9.1125474	-2.2956279	104.03	OSCP1	organic solute carrier partner 1
56098	1.79e-18	8.36e-20	0.2559	-9.1084454	-2.3307646	171.43	PCDHGC4	protocadherin gamma subfamily C, 4
104355297	1.79e-18	8.36e-20	0.4384	9.1084606	3.9933595	22.56	ABCA9-AS1	ABCA9 antisense RNA 1
3709	1.80e-18	8.42e-20	0.3217	9.1076732	2.9296791	2774.3	ITPR2	inositol 1,4,5-trisphosphate receptor type 2
4824	1.91e-18	8.97e-20	0.2891	9.1008148	2.6310153	71.08	NKX3-1	NK3 homeobox 1
4556	1.96e-18	9.21e-20	0.4969	9.0979402	4.5210929	2179.38	TRNE	tRNA-Glu
111240474	1.97e-18	9.26e-20	0.2492	9.0973535	2.2670327	1815.87	CRYZL2P-SEC16B	CRYZL2P-SEC16B readthrough
2620	1.98e-18	9.33e-20	0.3761	9.096431	3.4207584	371.48	GAS2	growth arrest specific 2
101929448	2.11e-18	9.94e-20	0.6515	9.0896054	5.9215548	127.28	LINC02428	long intergenic non-protein coding RNA 2428
144165	2.14e-18	1.01e-19	0.38	-9.0878902	-3.4535633	509	PRICKLE1	prickle planar cell polarity protein 1
55664	2.29e-18	1.08e-19	0.3296	9.0803947	2.9925311	1225.61	CDC37L1	cell division cycle 37 like 1, HSP90 cochaperone
320	2.33e-18	1.10e-19	0.3709	9.078473	3.3672682	893.89	APBA1	amyloid beta precursor protein binding family A member 1
646282	2.35e-18	1.11e-19	0.6268	9.0773008	5.6898985	279.31	AZGP1P1	AZGP1 pseudogene 1
3764	2.35e-18	1.11e-19	0.3973	9.077393	3.6064948	697.37	KCNJ8	potassium inwardly rectifying channel subfamily J member 8
102060414	2.37e-18	1.13e-19	0.6272	9.0760753	5.6928798	141.61	C2-AS1	C2 antisense RNA 1
6616	2.38e-18	1.13e-19	0.5056	-9.0755638	-4.5885324	657.25	SNAP25	synaptosome associated protein 25
80201	2.41e-18	1.15e-19	0.49	-9.0740472	-4.446288	1551.88	HKDC1	hexokinase domain containing 1
2875	2.56e-18	1.22e-19	0.3978	9.0674886	3.6072282	2230.53	GPT	glutamic--pyruvic transaminase
2185	2.57e-18	1.22e-19	167	9.0668858	1.5141163	782.57	PTK2B	protein tyrosine kinase 2 beta
105372989	2.62e-18	1.25e-19	0.3883	9.0649095	3.5203395	190.53	LOC105372989
57707	2.67e-18	1.28e-19	0.2579	-9.0624572	-2.3374236	248.99	MEAK7	MTOR associated protein, eak-7 homolog
1891	2.67e-18	1.28e-19	0.2127	9.0623984	1.9272208	5432.81	ECH1	enoyl-CoA hydratase 1
4300	2.68e-18	1.28e-19	0.36	-9.0620176	-3.2621647	318.32	MLLT3	MLLT3 super elongation complex subunit
84129	2.68e-18	1.28e-19	0.3017	9.0617643	2.7342224	1865.18	ACAD11	acyl-CoA dehydrogenase family member 11
107986528	2.71e-18	1.30e-19	0.9149	9.060689	8.2900601	44.82	LOC107986528	uncharacterized LOC107986528
34	2.72e-18	1.31e-19	0.3079	9.0598237	2.7895743	2264.65	ACADM	acyl-CoA dehydrogenase medium chain
83547	2.75e-18	1.32e-19	0.2374	9.0588037	2.1510027	550.58	RILP	Rab interacting lysosomal protein
79669	2.76e-18	1.33e-19	0.4513	-9.0582413	-4.087717	328.69	C3orf52	chromosome 3 open reading frame 52
2271	2.76e-18	1.33e-19	0.2575	9.0578866	2.3323504	2634.44	FH	fumarate hydratase
151126	2.82e-18	1.36e-19	0.7211	9.0554308	6.5302499	342.23	ZNF385B	zinc finger protein 385B
56102	2.86e-18	1.38e-19	0.2278	-9.0541167	-2.0625553	159.3	PCDHGB3	protocadherin gamma subfamily B, 3
5540	2.91e-18	1.41e-19	0.6196	-9.0518012	-5.6083644	230.55	NPY4R	neuropeptide Y receptor Y4
101929251	3.02e-18	1.46e-19	618	9.04779	5.5915754	62.36	LOC101929251	replaced by ID 107985792
1071	3.07e-18	1.48e-19	0.5171	9.0460065	4.6778389	491.21	CETP	cholesteryl ester transfer protein
10924	3.10e-18	1.50e-19	307	9.0446072	2.7770402	718.43	SMPDL3A	sphingomyelin phosphodiesterase acid like 3A
92092	3.23e-18	1.57e-19	0.3216	-9.0400649	-2.9070704	404.37	ZC3HAV1L	zinc finger CCCH-type containing, antiviral 1 like
8501	3.37e-18	1.64e-19	0.3235	9.0353128	2.9228233	2169.6	SLC43A1	solute carrier family 43 member 1
7158	3.47e-18	1.68e-19	0.1471	-9.0321768	-1.3288301	1339.2	TP53BP1	tumor protein p53 binding protein 1
23108	3.48e-18	1.69e-19	0.3163	-9.0317057	-2.8564493	837.61	RAP1GAP2	RAP1 GTPase activating protein 2
105373985	3.55e-18	1.73e-19	0.5558	-9.0292239	-5.0180432	54.69	LOC105373985	uncharacterized LOC105373985
728920	3.57e-18	1.74e-19	0.4446	9.0285475	4.0143989	44.49	PDE4DIPP1	PDE4DIP pseudogene 1
51302	3.61e-18	1.76e-19	0.6186	9.0273408	5.5847452	859.29	CYP39A1	cytochrome P450 family 39 subfamily A member 1
10512	3.64e-18	1.78e-19	0.3803	-9.026225	-3.4329547	335.65	SEMA3C	semaphorin 3C
213	3.75e-18	1.83e-19	0.6518	9.0227563	5.8806009	1526062.56	ALB	albumin
784	3.79e-18	1.85e-19	0.4212	-9.0215219	-3.7995081	637.53	CACNB3	calcium voltage-gated channel auxiliary subunit beta 3
84699	3.86e-18	1.89e-19	0.7265	9.0194244	6.552423	8068.33	CREB3L3	cAMP responsive element binding protein 3 like 3
124093	3.95e-18	1.93e-19	0.3886	-9.0169077	-3.503555	265.91	CCDC78	coiled-coil domain containing 78
2886	4.03e-18	1.98e-19	0.3112	-9.0145707	-2.8057737	1475.64	GRB7	growth factor receptor bound protein 7
2550	4.08e-18	2.00e-19	0.3045	-9.0131466	-2.7446626	3037.12	GABBR1	gamma-aminobutyric acid type B receptor subunit 1
3855	4.16e-18	2.04e-19	0.5197	-9.010904	-4.683123	6462.12	KRT7	keratin 7
54905	4.35e-18	2.14e-19	0.4863	-9.0058156	-4.3794737	173.07	CYP2W1	cytochrome P450 family 2 subfamily W member 1
2638	4.35e-18	2.14e-19	0.5638	9.0056787	5.0777307	54618.38	GC	GC vitamin D binding protein
5053	4.37e-18	2.16e-19	0.38	9.0050399	3.4219162	22909.99	PAH	phenylalanine hydroxylase
11079	4.40e-18	2.17e-19	0.1201	9.0042023	1.0811223	2507.55	RER1	retention in endoplasmic reticulum sorting receptor 1
722	4.41e-18	2.18e-19	0.6005	9.0038235	5.4067015	17897.62	C4BPA	complement component 4 binding protein alpha
100506358	4.49e-18	2.22e-19	0.6612	9.0016754	5.9517473	47.45	LOC100506358	uncharacterized LOC100506358
286114	4.84e-18	2.40e-19	0.8646	8.9933653	7.7760889	23.59	LINC02153	long intergenic non-protein coding RNA 2153
23322	5.39e-18	2.67e-19	0.3109	-8.9814318	-2.7925347	226.13	RPGRIP1L	RPGRIP1 like
57181	5.45e-18	2.71e-19	0.2283	-8.9800828	-2.0497487	450.22	SLC39A10	solute carrier family 39 member 10
55184	5.57e-18	2.77e-19	0.2427	-8.9775316	-2.1789287	158.22	DZANK1	double zinc ribbon and ankyrin repeat domains 1
10840	5.58e-18	2.78e-19	0.6346	8.9772324	5.6971885	8169.29	ALDH1L1	aldehyde dehydrogenase 1 family member L1
79679	5.67e-18	2.82e-19	0.5515	-8.9755005	-4.9502897	1251.79	VTCN1	V-set domain containing T cell activation inhibitor 1
25924	5.68e-18	2.83e-19	0.4208	8.9750895	3.7770011	561.62	MYRIP	myosin VIIA and Rab interacting protein
100874043	5.93e-18	2.96e-19	0.4402	8.9703407	3.9483315	61.88	TPRG1-AS1	TPRG1 antisense RNA 1
162417	5.94e-18	2.97e-19	0.4952	8.9698966	4.4418003	500.22	NAGS	N-acetylglutamate synthase
5894	6.73e-18	3.36e-19	0.1476	8.956057	1.3222398	2150.03	RAF1	Raf-1 proto-oncogene, serine/threonine kinase
105373096	6.73e-18	3.36e-19	0.3316	-8.9560584	-2.9696322	54.02	LOC105373096	uncharacterized LOC105373096
51148	7.14e-18	3.58e-19	0.3228	-8.9493383	-2.8889583	574.41	CERCAM	cerebral endothelial cell adhesion molecule
11161	7.22e-18	3.62e-19	0.2203	8.9480164	1.9713834	796.2	ERG28	ergosterol biosynthesis 28 homolog
1840	7.63e-18	3.83e-19	0.5426	8.9417704	4.8517149	1198.76	DTX1	deltex E3 ubiquitin ligase 1
9088	7.95e-18	3.99e-19	0.3506	-8.9371556	-3.1333426	200.96	PKMYT1	protein kinase, membrane associated tyrosine/threonine 1
57134	8.64e-18	4.34e-19	0.3922	8.9278643	3.5018718	1070.45	MAN1C1	mannosidase alpha class 1C member 1
10227	8.83e-18	4.45e-19	0.2599	-8.9252831	-2.3193387	1709.38	MFSD10	major facilitator superfamily domain containing 10
101928816	8.83e-18	4.45e-19	0.3551	8.9251478	3.1694753	56.61	LOC101928816	uncharacterized LOC101928816
221749	8.87e-18	4.47e-19	0.3008	8.9246304	2.684455	4226.6	PXDC1	PX domain containing 1
387778	8.88e-18	4.48e-19	0.4762	8.9244148	4.2498678	36.77	SPDYC	speedy/RINGO cell cycle regulator family member C
114794	8.94e-18	4.52e-19	0.5941	-8.9235405	-5.3014107	216.75	ELFN2	extracellular leucine rich repeat and fibronectin type III domain containing 2
54875	9.07e-18	4.59e-19	0.2539	8.9217704	2.2653085	454.05	CNTLN	centlein
4493	9.10e-18	4.61e-19	559	8.9212762	4.9867307	8528.6	MT1E	metallothionein 1E
79639	9.32e-18	4.72e-19	0.2847	8.9185716	2.5389609	376.03	TMEM53	transmembrane protein 53
348249	9.67e-18	4.90e-19	0.5099	8.9144073	4.5452798	747.05	CCL15-CCL14	CCL15-CCL14 readthrough (NMD candidate)
105375336	1.01e-17	5.13e-19	0.4581	8.909351	4.0816223	43.16	LOC105375336	uncharacterized LOC105375336
128218	1.03e-17	5.24e-19	0.5746	-8.9070162	-5.1184153	338.64	TMEM125	transmembrane protein 125
552	1.04e-17	5.28e-19	0.7075	8.9061407	6.3012044	1162.49	AVPR1A	arginine vasopressin receptor 1A
95681	1.05e-17	5.35e-19	0.2158	-8.9046849	-1.9215905	226.48	CEP41	centrosomal protein 41
26025	1.11e-17	5.66e-19	0.1825	-8.898537	-1.6241459	183.73	PCDHGA12	protocadherin gamma subfamily A, 12
105373608	1.12e-17	5.70e-19	0.3748	8.8977901	3.3347974	840.61	LOC105373608	uncharacterized LOC105373608
81620	1.12e-17	5.74e-19	368	-8.8968639	-3.2739526	142.51	CDT1	chromatin licensing and DNA replication factor 1
7360	1.17e-17	5.96e-19	0.3235	8.8927327	2.8771315	6367.94	UGP2	UDP-glucose pyrophosphorylase 2
9837	1.20e-17	6.14e-19	0.3603	-8.8893874	-3.2026937	91.85	GINS1	GINS complex subunit 1
25987	1.21e-17	6.20e-19	0.4475	8.8884088	3.9775671	4812.31	TSKU	tsukushi, small leucine rich proteoglycan
414152	1.23e-17	6.33e-19	0.4005	8.8860422	3.5586	50.27	C10orf105	chromosome 10 open reading frame 105
6662	1.41e-17	7.23e-19	0.4226	-8.8713132	-3.7491199	1697.56	SOX9	SRY-box transcription factor 9
169044	1.41e-17	7.27e-19	0.6791	-8.87075	-6.0240513	225.86	COL22A1	collagen type XXII alpha 1 chain
100528022	1.42e-17	7.33e-19	0.1941	8.8697985	1.7212912	912.11	BLOC1S1-RDH5	BLOC1S1-RDH5 readthrough
100506965	1.43e-17	7.35e-19	251	-8.8695066	-2.2259784	563.44	PWAR6	Prader Willi/Angelman region RNA 6
965	1.46e-17	7.52e-19	0.2309	-8.8669473	-2.0476016	585.65	CD58	CD58 molecule
7915	1.49e-17	7.70e-19	0.3142	8.8642492	2.7852281	3084.6	ALDH5A1	aldehyde dehydrogenase 5 family member A1
3653	1.68e-17	8.70e-19	0.2814	-8.8506309	-2.490589	768.44	IPW	imprinted in Prader-Willi syndrome
8775	1.68e-17	8.70e-19	0.1164	8.850665	1.0306177	3023.1	NAPA	NSF attachment protein alpha
55856	1.71e-17	8.85e-19	224	8.8488135	1.9822112	1222.74	ACOT13	acyl-CoA thioesterase 13
9851	1.79e-17	9.27e-19	0.1959	-8.8435646	-1.7327756	671.69	KIAA0753	KIAA0753
81539	1.85e-17	9.60e-19	343	-8.8396771	-3.0323947	3297.43	SLC38A1	solute carrier family 38 member 1
11093	1.90e-17	9.89e-19	0.3326	8.8363836	2.9392357	1425.5	ADAMTS13	ADAM metallopeptidase with thrombospondin type 1 motif 13
3866	1.94e-17	1.01e-18	795	-8.8342783	-7.0232099	70.39	KRT15	keratin 15
112476	1.94e-17	1.01e-18	0.3077	-8.8339202	-2.7184584	290.56	PRRT2	proline rich transmembrane protein 2
3240	1.94e-17	1.01e-18	0.7676	8.8337934	6.7807794	410031.8	HP	haptoglobin
158228	1.97e-17	1.03e-18	0.4342	-8.832275	-3.8346021	116.6	FAM201A	family with sequence similarity 201 member A
107984254	2.01e-17	1.05e-18	466	8.829962	4.1144352	29.24	LOC107984254	uncharacterized LOC107984254
441307	2.02e-17	1.05e-18	0.4676	-8.829185	-4.1288746	91.45	PDGFA-DT	PDGFA divergent transcript
55844	2.15e-17	1.12e-18	0.0921	8.8222119	0.8122506	1360.37	PPP2R2D	protein phosphatase 2 regulatory subunit Bdelta
84879	2.19e-17	1.15e-18	0.6891	8.8198682	6.0774377	2423.22	MFSD2A	MFSD2 lysolipid transporter A, lysophospholipid
130574	2.28e-17	1.19e-18	0.5124	-8.8152388	-4.5167535	133.45	LYPD6	LY6/PLAUR domain containing 6
56667	2.29e-17	1.20e-18	0.6669	-8.8148915	-5.8784591	402.38	MUC13	mucin 13, cell surface associated
392862	2.29e-17	1.20e-18	0.4483	-8.8144766	-3.951806	46.92	GRID2IP	Grid2 interacting protein
121601	2.33e-17	1.22e-18	0.5805	-8.8125297	-5.1160829	52.96	ANO4	anoctamin 4
6715	2.42e-17	1.27e-18	242	8.808135	2.1314445	1836.82	SRD5A1	steroid 5 alpha-reductase 1
9915	2.56e-17	1.34e-18	0.3743	-8.8019531	-3.2946726	382.9	ARNT2	aryl hydrocarbon receptor nuclear translocator 2
51268	2.61e-17	1.38e-18	0.6405	8.7993348	5.6361116	5140.22	PIPOX	pipecolic acid and sarcosine oxidase
55052	2.65e-17	1.39e-18	0.1142	8.7978333	1.0047252	706.23	MRPL20	mitochondrial ribosomal protein L20
100506668	2.80e-17	1.48e-18	0.3164	-8.7915545	-2.7820026	211.21	NRAV	negative regulator of antiviral response
203328	2.82e-17	1.49e-18	0.2995	8.7905626	2.6331111	136.95	SUSD3	sushi domain containing 3
1869	2.96e-17	1.56e-18	0.3469	-8.785079	-3.0475074	157.08	E2F1	E2F transcription factor 1
286097	2.96e-17	1.57e-18	0.3542	8.7847518	3.1114569	522.8	MICU3	mitochondrial calcium uptake family member 3
92840	2.97e-17	1.58e-18	0.3848	8.7841662	3.3800733	4452.47	REEP6	receptor accessory protein 6
101928303	3.21e-17	1.70e-18	0.5604	8.7753146	4.9172839	65.8	ZPLD2P	zona pellucida like domain containing 2, pseudogene
285389	3.43e-17	1.82e-18	0.4867	8.7677601	4.2676011	43.93	LINC02028	long intergenic non-protein coding RNA 2028
4241	3.44e-17	1.83e-18	0.3911	-8.7675949	-3.4290201	740.37	MELTF	melanotransferrin
10243	3.48e-17	1.85e-18	0.2663	8.7661796	2.3346649	840.26	GPHN	gephyrin
647309	3.52e-17	1.87e-18	0.4685	8.7647376	4.1061108	66.83	GMNC	geminin coiled-coil domain containing
5836	3.54e-17	1.89e-18	0.3765	8.7638705	3.299231	2474.73	PYGL	glycogen phosphorylase L
107985917	3.62e-17	1.93e-18	0.3292	-8.7613821	-2.8845051	174.74	LOC107985917
149465	3.84e-17	2.05e-18	0.4353	8.7545585	3.8105524	437.37	CFAP57	cilia and flagella associated protein 57
1581	3.84e-17	2.05e-18	0.9035	8.7545564	7.9099884	330.45	CYP7A1	cytochrome P450 family 7 subfamily A member 1
5858	3.87e-17	2.07e-18	0.7867	8.7533208	6.8862201	3336.4	PZP	PZP alpha-2-macroglobulin like
105374304	4.00e-17	2.14e-18	0.4473	8.7495421	3.9134115	86.95	LOC105374304	uncharacterized LOC105374304
202151	4.00e-17	2.14e-18	0.4977	8.7494743	4.3550129	266.32	RANBP3L	RAN binding protein 3 like
5050	4.01e-17	2.15e-18	0.2645	-8.7491805	-2.3141497	216.54	PAFAH1B3	platelet activating factor acetylhydrolase 1b catalytic subunit 3
150280	4.07e-17	2.18e-18	0.5615	8.7474504	4.9115775	43.55	HORMAD2	HORMA domain containing 2
65267	4.10e-17	2.20e-18	0.4186	8.7463446	3.6612242	250.84	WNK3	WNK lysine deficient protein kinase 3
23387	4.14e-17	2.23e-18	0.2445	8.745236	2.1378992	1274.98	SIK3	SIK family kinase 3
5005	4.26e-17	2.29e-18	0.7641	8.7417667	6.6799878	39264.44	ORM2	orosomucoid 2
339456	4.30e-17	2.32e-18	0.4175	8.7406674	3.6494158	44.27	TMEM52	transmembrane protein 52
100133204	4.35e-17	2.35e-18	0.3125	8.7391671	2.7312542	74.65	HSDL2-AS1	HSDL2 antisense RNA 1
1829	4.45e-17	2.40e-18	0.3592	-8.736501	-3.138382	4047.33	DSG2	desmoglein 2
5916	4.73e-17	2.56e-18	0.2675	-8.7294968	-2.3350154	468.96	RARG	retinoic acid receptor gamma
23255	4.79e-17	2.59e-18	0.4742	-8.7281593	-4.1386685	1727.26	MTCL1	microtubule crosslinking factor 1
2644	4.97e-17	2.69e-18	0.3389	8.723863	2.9562803	472.54	GCHFR	GTP cyclohydrolase I feedback regulator
11315	5.08e-17	2.75e-18	0.1271	8.7212456	1.1082237	2035.16	PARK7	Parkinsonism associated deglycase
11199	5.12e-17	2.78e-18	0.6301	8.7202397	5.4943591	724.46	ANXA10	annexin A10
79651	5.16e-17	2.80e-18	0.2118	-8.7192818	-1.8465503	1278.91	RHBDF2	rhomboid 5 homolog 2
643837	5.19e-17	2.82e-18	0.2491	8.7185061	2.171851	429.18	LINC01128	long intergenic non-protein coding RNA 1128
3249	5.20e-17	2.83e-18	0.3017	8.7182423	2.6307203	11852.91	HPN	hepsin
104472715	5.52e-17	3.00e-18	0.2357	-8.7112792	-2.0530036	2571.46	SNHG14	small nucleolar RNA host gene 14
9633	5.76e-17	3.14e-18	0.5187	-8.7062957	-4.5158528	186.72	TESMIN	testis expressed metallothionein like protein
107985251	5.96e-17	3.25e-18	0.6366	8.702293	5.539508	678.67	LOC107985251	uncharacterized LOC107985251
84302	6.02e-17	3.28e-18	0.4091	-8.7012115	-3.5594819	276.15	PGAP4	post-GPI attachment to proteins GalNAc transferase 4
4924	6.09e-17	3.33e-18	0.1422	8.699746	1.236944	5846.21	NUCB1	nucleobindin 1
11069	6.10e-17	3.34e-18	0.3043	8.6994102	2.647144	618.68	RAPGEF4	Rap guanine nucleotide exchange factor 4
6879	6.47e-17	3.54e-18	0.1106	-8.6925491	-0.9617544	1986.44	TAF7	TATA-box binding protein associated factor 7
112268190	7.04e-17	3.86e-18	0.2497	-8.6828653	-2.1679771	62.98	LOC112268190
105376789	7.40e-17	4.06e-18	0.7821	8.67714	6.7860648	1049.83	LOC105376789	uncharacterized LOC105376789
731656	7.48e-17	4.10e-18	0.7423	8.6758946	6.4396897	1940.53	LINC01348	long intergenic non-protein coding RNA 1348
128239	8.16e-17	4.48e-18	0.3771	-8.6658459	-3.2676414	415.68	IQGAP3	IQ motif containing GTPase activating protein 3
5184	8.39e-17	4.62e-18	0.2537	8.6624925	2.1978369	2167.43	PEPD	peptidase D
4053	8.51e-17	4.69e-18	0.4475	-8.6607878	-3.8752766	2568.54	LTBP2	latent transforming growth factor beta binding protein 2
10349	8.53e-17	4.70e-18	0.3589	8.660409	3.1083112	418.19	ABCA10	ATP binding cassette subfamily A member 10
57545	8.68e-17	4.78e-18	0.2458	-8.6583917	-2.1278849	312.55	CC2D2A	coiled-coil and C2 domain containing 2A
65985	8.83e-17	4.87e-18	0.3311	-8.6563508	-2.8664795	559.39	AACS	acetoacetyl-CoA synthetase
6548	9.05e-17	5.00e-18	0.1554	-8.6533435	-1.3448244	465.17	SLC9A1	solute carrier family 9 member A1
9805	9.08e-17	5.02e-18	0.4186	-8.6528562	-3.6216737	1317.68	SCRN1	secernin 1
55811	9.15e-17	5.07e-18	0.3824	8.6518602	3.3088953	248.83	ADCY10	adenylate cyclase 10
23138	9.39e-17	5.20e-18	0.4359	-8.6488142	-3.7703951	114.5	N4BP3	NEDD4 binding protein 3
64241	9.58e-17	5.31e-18	0.7839	8.6464738	6.7777181	2390.54	ABCG8	ATP binding cassette subfamily G member 8
23195	1.03e-16	5.71e-18	0.2502	8.6382606	2.161014	2375.31	MDN1	midasin AAA ATPase 1
252995	1.05e-16	5.81e-18	0.5586	8.6362224	4.8241331	364.12	FNDC5	fibronectin type III domain containing 5
84978	1.05e-16	5.83e-18	0.6485	-8.6358754	-5.6002674	50.47	FRMD5	FERM domain containing 5
4594	1.07e-16	5.96e-18	0.3138	8.6333928	2.7091065	2827.31	MMUT	methylmalonyl-CoA mutase
5332	1.08e-16	6.00e-18	0.3465	-8.632551	-2.9914647	134.56	PLCB4	phospholipase C beta 4
1945	1.10e-16	6.11e-18	0.1897	-8.6304524	-1.6370719	114.98	EFNA4	ephrin A4
5783	1.11e-16	6.21e-18	0.3489	-8.6285914	-3.0104728	685.91	PTPN13	protein tyrosine phosphatase non-receptor type 13
112268438	1.12e-16	6.28e-18	522	-8.6273252	-4.5030933	103.58	LOC112268438	uncharacterized LOC112268438
202374	1.17e-16	6.57e-18	0.3557	-8.6222362	-3.0669206	137.94	STK32A	serine/threonine kinase 32A
259	1.18e-16	6.60e-18	0.6911	8.6217123	5.9582152	88103.51	AMBP	alpha-1-microglobulin/bikunin precursor
51004	1.18e-16	6.62e-18	0.2168	8.621339	1.8693088	732.61	COQ6	coenzyme Q6, monooxygenase
51652	1.19e-16	6.67e-18	0.2067	-8.6203746	-1.7821337	723.72	CHMP3	charged multivesicular body protein 3
222584	1.26e-16	7.05e-18	582	-8.6140436	-5.0132851	130	FAM83B	family with sequence similarity 83 member B
109729127	1.26e-16	7.05e-18	0.5451	-8.6140322	-4.695129	1219.28	KRT7-AS	KRT7 antisense RNA 1
114787	1.36e-16	7.66e-18	454	-8.6045514	-3.9061144	96.31	GPRIN1	G protein regulated inducer of neurite outgrowth 1
84624	1.45e-16	8.14e-18	0.4722	-8.5976545	-4.0598003	428.48	FNDC1	fibronectin type III domain containing 1
392465	1.54e-16	8.65e-18	0.4331	8.5906194	3.7207994	28.31	GLOD5	glyoxalase domain containing 5
977	1.60e-16	9.00e-18	0.1371	-8.5861247	-1.1772456	4011.42	CD151	CD151 molecule (Raph blood group)
55277	1.64e-16	9.24e-18	0.2972	8.5830117	2.5511372	710.47	FGGY	FGGY carbohydrate kinase domain containing
54751	1.66e-16	9.36e-18	0.2674	-8.5816083	-2.2946486	1375.39	FBLIM1	filamin binding LIM protein 1
101929441	1.66e-16	9.37e-18	0.4852	8.5814238	4.1636259	72.26	ERLNC1	estrogen receptor responsive lncRNA 1
4692	1.68e-16	9.48e-18	0.2378	-8.5800621	-2.0400258	342.83	NDN	necdin, MAGE family member
30850	1.74e-16	9.87e-18	0.3585	-8.5754974	-3.0740042	578.81	CDR2L	cerebellar degeneration related protein 2 like
63827	1.77e-16	1.00e-17	0.5374	-8.5738354	-4.607726	58.41	BCAN	brevican
166647	1.79e-16	1.02e-17	0.2154	8.5722161	1.8461159	2709.77	ADGRA3	adhesion G protein-coupled receptor A3
50810	1.81e-16	1.03e-17	0.2382	-8.5708222	-2.0418807	424.34	HDGFL3	HDGF like 3
2894	1.81e-16	1.03e-17	0.6015	-8.5704256	-5.1548373	308.49	GRID1	glutamate ionotropic receptor delta type subunit 1
56171	1.92e-16	1.09e-17	0.4664	-8.5637414	-3.9943313	110.19	DNAH7	dynein axonemal heavy chain 7
285440	1.93e-16	1.10e-17	0.2688	8.5631592	2.3020297	3981.22	CYP4V2	cytochrome P450 family 4 subfamily V member 2
107985462	2.00e-16	1.14e-17	0.8494	8.5590735	7.2704452	65.62	LOC107985462	uncharacterized LOC107985462
54836	2.03e-16	1.16e-17	0.4361	-8.5569782	-3.7319235	147.45	BSPRY	B-box and SPRY domain containing
26136	2.05e-16	1.17e-17	0.2835	-8.5556924	-2.4251681	941.77	TES	testin LIM domain protein
152831	2.15e-16	1.23e-17	0.5606	8.5504354	4.7932844	624.99	KLB	klotho beta
91147	2.17e-16	1.24e-17	0.2773	-8.5492457	-2.3707858	180.69	TMEM67	transmembrane protein 67
4163	2.20e-16	1.26e-17	0.2661	8.5471939	2.2743867	1149.17	MCC	MCC regulator of WNT signaling pathway
56114	2.21e-16	1.27e-17	0.2423	-8.5468432	-2.0705053	132.43	PCDHGA1	protocadherin gamma subfamily A, 1
5267	2.26e-16	1.30e-17	0.4343	8.5440975	3.7104158	4983.7	SERPINA4	serpin family A member 4
202299	2.31e-16	1.33e-17	0.8251	8.5413271	7.0472669	2299.9	LINC01554	long intergenic non-protein coding RNA 1554
102466733	2.37e-16	1.36e-17	0.4811	8.5384869	4.1077866	28.93	MIR6778	microRNA 6778
2243	2.43e-16	1.39e-17	0.6585	8.535585	5.6207745	277420.74	FGA	fibrinogen alpha chain
353219	2.49e-16	1.43e-17	605	-8.5325197	-5.1622524	386.37	KAAG1	kidney associated DCDC2 antisense RNA 1
54550	2.50e-16	1.44e-17	0.5925	8.5321262	5.05528	481.49	NECAB2	N-terminal EF-hand calcium binding protein 2
84275	2.62e-16	1.51e-17	0.3559	8.5263919	3.0346219	291.99	SLC25A33	solute carrier family 25 member 33
4756	2.62e-16	1.51e-17	0.2772	-8.5261926	-2.3636645	2122.76	NEO1	neogenin 1
55908	2.68e-16	1.55e-17	0.6789	8.5233656	5.7865293	598.39	ANGPTL8	angiopoietin like 8
6529	2.70e-16	1.56e-17	0.4299	8.5224355	3.664171	3578.5	SLC6A1	solute carrier family 6 member 1
79660	2.73e-16	1.58e-17	0.2859	8.5210339	2.4357698	2497.75	PPP1R3B	protein phosphatase 1 regulatory subunit 3B
7162	2.76e-16	1.60e-17	0.4136	-8.5199252	-3.5239476	352.79	TPBG	trophoblast glycoprotein
56122	2.77e-16	1.60e-17	0.3733	-8.5194075	-3.1802211	340.27	PCDHB14	protocadherin beta 14
9942	2.83e-16	1.64e-17	0.4003	8.5167259	3.4090019	1175.13	XYLB	xylulokinase
84264	2.85e-16	1.65e-17	0.4367	-8.5157631	-3.7185505	258.6	HAGHL	hydroxyacylglutathione hydrolase like
401288	2.93e-16	1.70e-17	0.3874	8.5124091	3.2975808	36.32	LINC00242	long intergenic non-protein coding RNA 242
27085	2.97e-16	1.73e-17	0.2315	-8.5108665	-1.9704604	71.68	MTBP	MDM2 binding protein
2628	3.03e-16	1.76e-17	0.4478	8.5086167	3.810266	25363.45	GATM	glycine amidinotransferase
4867	3.05e-16	1.78e-17	0.3164	-8.5075089	-2.6921377	127.51	NPHP1	nephrocystin 1
3781	3.10e-16	1.81e-17	0.5267	8.5056556	4.480213	285.53	KCNN2	potassium calcium-activated channel subfamily N member 2
6716	3.15e-16	1.83e-17	0.7211	8.5038055	6.1318553	1356.72	SRD5A2	steroid 5 alpha-reductase 2
107984545	3.15e-16	1.84e-17	0.6805	8.5037096	5.7870007	37.66	LOC107984545	uncharacterized LOC107984545
3570	3.26e-16	1.90e-17	0.3437	8.4995004	2.9210453	2062.62	IL6R	interleukin 6 receptor
5834	3.38e-16	1.98e-17	0.3146	-8.4952405	-2.6728577	2063.46	PYGB	glycogen phosphorylase B
79983	3.42e-16	2.00e-17	0.5806	-8.4935179	-4.9309873	370.05	POF1B	POF1B actin binding protein
10017	3.43e-16	2.01e-17	0.5154	8.493106	4.3770427	62.37	BCL2L10	BCL2 like 10
2034	3.44e-16	2.02e-17	0.2372	8.4928206	2.0147967	7843.48	EPAS1	endothelial PAS domain protein 1
107986004	3.59e-16	2.11e-17	0.5302	8.4875909	4.5002414	31.29	LOC107986004	uncharacterized LOC107986004
2035	3.67e-16	2.15e-17	0.1855	8.4851638	1.5737542	1317.04	EPB41	erythrocyte membrane protein band 4.1
79629	3.70e-16	2.17e-17	0.2216	8.4841679	1.880417	534.9	OCEL1	occludin/ELL domain containing 1
23133	3.71e-16	2.18e-17	0.1854	8.4837104	1.5729858	2027.9	PHF8	PHD finger protein 8
143689	3.87e-16	2.28e-17	0.3142	-8.4786617	-2.6636087	186.44	PIWIL4	piwi like RNA-mediated gene silencing 4
84902	4.01e-16	2.36e-17	0.2088	-8.4744446	-1.7695797	322.68	CEP89	centrosomal protein 89
4192	4.09e-16	2.42e-17	0.2941	-8.4718573	-2.4917283	426.08	MDK	midkine
28959	4.11e-16	2.43e-17	0.3709	8.4713788	3.1422884	12136.86	TMEM176B	transmembrane protein 176B
83642	4.16e-16	2.46e-17	0.2589	8.4698412	2.1929616	2015.43	SELENOO	selenoprotein O
342096	4.18e-16	2.47e-17	0.4651	8.4690835	3.9392966	73.45	GOLGA6A	golgin A6 family member A
150290	4.20e-16	2.49e-17	0.2422	-8.4684318	-2.051131	153.75	DUSP18	dual specificity phosphatase 18
440590	4.34e-16	2.57e-17	0.6475	8.4645379	5.4811788	65.05	ZYG11A	zyg-11 family member A, cell cycle regulator
29108	4.44e-16	2.63e-17	0.2309	-8.4617136	-1.9540924	392.8	PYCARD	PYD and CARD domain containing
112267916	4.49e-16	2.66e-17	0.7245	-8.4604578	-6.1296884	272.48	LOC112267916
101928255	4.73e-16	2.81e-17	0.4529	-8.4541106	-3.8289009	28.22	LOC101928255	uncharacterized LOC101928255
3589	5.00e-16	2.97e-17	0.6947	-8.4476419	-5.868933	33.15	IL11	interleukin 11
912	5.13e-16	3.05e-17	0.3403	8.4446337	2.8739217	313.5	CD1D	CD1d molecule
441951	5.44e-16	3.24e-17	0.2456	-8.4376866	-2.0724514	1124.14	ZFAS1	ZNFX1 antisense RNA 1
101928858	5.66e-16	3.38e-17	766	8.4327723	6.4598321	44.85	LINC02997	long intergenic non-protein coding RNA 2997
83953	5.66e-16	3.38e-17	0.6424	8.4326695	5.4175237	70.39	FCAMR	Fc alpha and mu receptor
1828	5.68e-16	3.39e-17	0.6554	8.4322278	5.5265206	236.88	DSG1	desmoglein 1
7171	6.09e-16	3.64e-17	0.2004	-8.4239026	-1.6884131	6304.7	TPM4	tropomyosin 4
2903	6.20e-16	3.71e-17	0.6723	-8.4217418	-5.6618882	219.97	GRIN2A	glutamate ionotropic receptor NMDA type subunit 2A
51204	6.25e-16	3.74e-17	0.1714	8.420773	1.4434292	592.39	TACO1	translational activator of cytochrome c oxidase I
26071	6.25e-16	3.74e-17	0.2341	-8.4207366	-1.9713449	756.75	RTL8A	retrotransposon Gag like 8A
3798	6.33e-16	3.80e-17	0.5859	-8.4189955	-4.9330367	51.31	KIF5A	kinesin family member 5A
84033	6.35e-16	3.81e-17	281	-8.4185445	-2.3659249	1684.19	OBSCN	obscurin, cytoskeletal calmodulin and titin-interacting RhoGEF
63891	6.53e-16	3.92e-17	0.1893	8.4152105	1.5930765	1456.75	RNF123	ring finger protein 123
8512	6.82e-16	4.10e-17	0.4824	8.4100368	4.0571748	124.88	MBL1P	mannose binding lectin 1, pseudogene
92815	7.04e-16	4.23e-17	0.5493	-8.4062168	-4.6179129	76.66	H2AC25	H2A clustered histone 25
57476	7.22e-16	4.35e-17	0.4048	-8.4031716	-3.4019794	918.66	GRAMD1B	GRAM domain containing 1B
84279	7.26e-16	4.37e-17	0.2134	8.4024395	1.7930238	330.2	PRADC1	protease associated domain containing 1
1910	7.46e-16	4.50e-17	0.3535	8.3991844	2.9694429	940.68	EDNRB	endothelin receptor type B
8459	7.46e-16	4.50e-17	0.2619	8.3989499	2.1993506	1484.74	TPST2	tyrosylprotein sulfotransferase 2
388182	7.57e-16	4.58e-17	517	8.3971125	4.3414214	58.77	SPATA41	spermatogenesis associated 41
51185	7.76e-16	4.69e-17	0.1251	8.3941296	1.0504553	679.51	CRBN	cereblon
199964	8.19e-16	4.95e-17	0.4429	-8.3877744	-3.7148073	27.33	TMEM61	transmembrane protein 61
56109	8.34e-16	5.05e-17	0.2764	-8.385512	-2.3179466	225.6	PCDHGA6	protocadherin gamma subfamily A, 6
56125	8.37e-16	5.07e-17	0.4365	-8.3850334	-3.6601178	85.2	PCDHB11	protocadherin beta 11
6569	8.42e-16	5.11e-17	0.5311	8.3842313	4.4531487	34.53	SLC34A1	solute carrier family 34 member 1
4783	8.47e-16	5.14e-17	0.3428	8.3833587	2.8741879	2500.82	NFIL3	nuclear factor, interleukin 3 regulated
127262	8.48e-16	5.15e-17	0.1903	8.3831079	1.5953083	1252.7	TPRG1L	tumor protein p63 regulated 1 like
10894	8.72e-16	5.30e-17	497	8.3797824	4.1648026	604.38	LYVE1	lymphatic vessel endothelial hyaluronan receptor 1
158046	8.74e-16	5.32e-17	0.6602	-8.3793475	-5.5318595	42.07	NXNL2	nucleoredoxin like 2
55159	8.99e-16	5.48e-17	144	-8.3760148	-1.2064299	558.71	RFWD3	ring finger and WD repeat domain 3
26119	9.00e-16	5.49e-17	0.1861	8.3757293	1.558368	676.03	LDLRAP1	low density lipoprotein receptor adaptor protein 1
80223	9.03e-16	5.51e-17	0.2912	-8.3752061	-2.4386974	1724.27	RAB11FIP1	RAB11 family interacting protein 1
54855	9.04e-16	5.52e-17	0.3293	8.3749842	2.7579698	373.48	TENT5C	terminal nucleotidyltransferase 5C
404220	9.48e-16	5.79e-17	0.3257	8.369398	2.7262898	510.62	TEX56P	testis expressed 56, pseudogene
219902	9.51e-16	5.81e-17	0.3496	-8.368929	-2.9260905	230.19	TLCD5	TLC domain containing 5
4128	9.67e-16	5.92e-17	0.3139	8.366777	2.6265964	2614.18	MAOA	monoamine oxidase A
65249	1.02e-15	6.22e-17	0.2814	-8.3609292	-2.3527474	632.51	ZSWIM4	zinc finger SWIM-type containing 4
3790	1.02e-15	6.24e-17	0.3565	-8.3605824	-2.9803586	301.04	KCNS3	potassium voltage-gated channel modifier subfamily S member 3
641371	1.03e-15	6.34e-17	0.3948	8.3588065	3.2998369	627.82	ACOT1	acyl-CoA thioesterase 1
100507459	1.04e-15	6.38e-17	0.2897	-8.3579368	-2.4217106	63.8	NRSN2-AS1	NRSN2 antisense RNA 1
84649	1.05e-15	6.45e-17	0.5957	8.3567458	4.9783639	2894.53	DGAT2	diacylglycerol O-acyltransferase 2
220001	1.05e-15	6.48e-17	0.5044	8.3561618	4.2145229	368.52	VWCE	von Willebrand factor C and EGF domains
5396	1.06e-15	6.54e-17	0.5463	-8.3550543	-4.5641693	185.78	PRRX1	paired related homeobox 1
55365	1.07e-15	6.61e-17	0.4069	8.3537502	3.3988766	9263.69	TMEM176A	transmembrane protein 176A
100288748	1.08e-15	6.68e-17	0.6412	-8.3526217	-5.3554903	38.19	LINC02894	long intergenic non-protein coding RNA 2894
57522	1.08e-15	6.68e-17	0.2954	-8.3526212	-2.4674103	643.93	SRGAP1	SLIT-ROBO Rho GTPase activating protein 1
105378433	1.11e-15	6.84e-17	0.6903	8.3497066	5.763472	32.38	LOC105378433	uncharacterized LOC105378433
105379011	1.16e-15	7.18e-17	0.9071	8.3440452	7.5689247	36.33	LOC105379011	uncharacterized LOC105379011
101927279	1.19e-15	7.35e-17	0.5225	8.3413359	4.3584257	32.63	EP300-AS1	EP300 antisense RNA 1
92579	1.21e-15	7.48e-17	0.2067	-8.3391391	-1.7240944	637.96	G6PC3	glucose-6-phosphatase catalytic subunit 3
48	1.22e-15	7.55e-17	0.2909	8.3380265	2.4257797	3009.51	ACO1	aconitase 1
57659	1.30e-15	8.08e-17	0.1879	-8.330044	-1.5655961	1928.5	ZBTB4	zinc finger and BTB domain containing 4
2191	1.34e-15	8.34e-17	0.6005	-8.3263643	-5.0002719	303.01	FAP	fibroblast activation protein alpha
3557	1.37e-15	8.53e-17	0.6799	8.3237088	5.6594267	2435.98	IL1RN	interleukin 1 receptor antagonist
1066	1.38e-15	8.61e-17	0.7564	8.3225903	6.2955105	22312.43	CES1	carboxylesterase 1
768	1.39e-15	8.67e-17	0.6237	-8.3216784	-5.1899603	530.43	CA9	carbonic anhydrase 9
432	1.41e-15	8.76e-17	0.6028	8.3204466	5.0158019	9953.3	ASGR1	asialoglycoprotein receptor 1
9609	1.41e-15	8.76e-17	0.4792	-8.3204401	-3.9873845	229.94	RAB36	RAB36, member RAS oncogene family
105374339	1.42e-15	8.84e-17	0.4423	8.3194115	3.6795478	308.82	LOC105374339	uncharacterized LOC105374339
8641	1.42e-15	8.86e-17	0.2303	-8.3191583	-1.9156047	254.35	PCDHGB4	protocadherin gamma subfamily B, 4
55244	1.44e-15	9.03e-17	0.5858	8.3169464	4.8723736	2115.98	SLC47A1	solute carrier family 47 member 1
2242	1.45e-15	9.09e-17	0.2608	8.3161654	2.1690457	769.86	FES	FES proto-oncogene, tyrosine kinase
25911	1.47e-15	9.22e-17	0.2941	-8.314366	-2.4456665	197.6	DPCD	deleted in primary ciliary dyskinesia homolog (mouse)
55889	1.48e-15	9.30e-17	0.4721	8.3134146	3.9244195	72.9	GOLGA6B	golgin A6 family member B
4774	1.50e-15	9.39e-17	0.2867	8.3122009	2.3832837	1493.07	NFIA	nuclear factor I A
100505570	1.51e-15	9.48e-17	0.7488	8.3110814	6.2237418	83.83	LINC02708	long intergenic non-protein coding RNA 2708
142680	1.53e-15	9.58e-17	0.4629	-8.3098455	-3.8466908	75.8	SLC34A3	solute carrier family 34 member 3
1284	1.53e-15	9.61e-17	0.3512	-8.3094997	-2.9185335	10715.36	COL4A2	collagen type IV alpha 2 chain
2316	1.56e-15	9.80e-17	0.3046	-8.3072118	-2.5305095	19009.22	FLNA	filamin A
79689	1.58e-15	9.95e-17	0.5031	8.3054021	4.1781173	1271.2	STEAP4	STEAP4 metalloreductase
200373	1.68e-15	1.06e-16	0.4467	-8.298253	-3.7067057	467.5	CFAP221	cilia and flagella associated protein 221
57419	1.69e-15	1.06e-16	541	-8.2975971	-4.4889132	353.75	SLC24A3	solute carrier family 24 member 3
3131	1.69e-15	1.07e-16	0.3939	8.2969725	3.2679935	3221.71	HLF	HLF transcription factor, PAR bZIP family member
368	1.70e-15	1.08e-16	0.4146	8.296116	3.4396814	3540	ABCC6	ATP binding cassette subfamily C member 6
27347	1.72e-15	1.08e-16	0.3987	-8.2951176	-3.3069273	494.69	STK39	serine/threonine kinase 39
147111	1.72e-15	1.09e-16	0.5978	8.2946656	4.9587553	229.61	NOTUM	notum, palmitoleoyl-protein carboxylesterase
5314	1.74e-15	1.10e-16	0.3184	-8.293341	-2.6409863	3306.35	PKHD1	PKHD1 ciliary IPT domain containing fibrocystin/polyductin
79767	1.77e-15	1.12e-16	0.2786	-8.2915145	-2.3100637	897.1	ELMO3	engulfment and cell motility 3
55762	1.80e-15	1.14e-16	0.2249	-8.2891917	-1.8645608	246.6	ZNF701	zinc finger protein 701
57482	1.85e-15	1.17e-16	0.4502	-8.2858004	-3.7301317	355.53	CRACD	capping protein inhibiting regulator of actin dynamics
26355	1.86e-15	1.18e-16	0.1984	8.2847635	1.6440688	1127.46	FAM162A	family with sequence similarity 162 member A
54498	1.88e-15	1.19e-16	0.3259	-8.2838781	-2.6996146	378.76	SMOX	spermine oxidase
333	1.88e-15	1.19e-16	753	-8.2837259	-6.2373788	478.48	APLP1	amyloid beta precursor like protein 1
79607	1.95e-15	1.24e-16	165	8.2793783	1.3660703	1517.23	FAM118B	family with sequence similarity 118 member B
1647	2.01e-15	1.28e-16	0.2706	8.275483	2.2396468	1859.12	GADD45A	growth arrest and DNA damage inducible alpha
259307	2.05e-15	1.31e-16	0.3032	8.272799	2.5080045	582.59	IL4I1	interleukin 4 induced 1
6272	2.06e-15	1.32e-16	0.3371	-8.2720964	-2.7883029	1046.28	SORT1	sortilin 1
80311	2.08e-15	1.33e-16	0.2743	8.2707705	2.2689198	517.49	KLHL15	kelch like family member 15
84450	2.15e-15	1.37e-16	0.1931	-8.2670407	-1.596698	826.09	ZNF512	zinc finger protein 512
9099	2.19e-15	1.40e-16	0.4637	8.2648922	3.8321615	365.81	USP2	ubiquitin specific peptidase 2
170691	2.21e-15	1.42e-16	0.4472	8.2632688	3.694939	323.4	ADAMTS17	ADAM metallopeptidase with thrombospondin type 1 motif 17
94031	2.41e-15	1.55e-16	0.4471	-8.2529134	-3.6896774	551.51	HTRA3	HtrA serine peptidase 3
79632	2.47e-15	1.58e-16	0.4517	8.2502095	3.726915	100.85	FAM184A	family with sequence similarity 184 member A
3914	2.49e-15	1.60e-16	0.5542	-8.2488565	-4.5714473	2086.04	LAMB3	laminin subunit beta 3
10123	2.53e-15	1.62e-16	0.2869	-8.2471595	-2.3664793	2474.44	ARL4C	ADP ribosylation factor like GTPase 4C
6659	2.53e-15	1.62e-16	0.4032	-8.2469524	-3.3249888	2210.28	SOX4	SRY-box transcription factor 4
105373215	2.53e-15	1.63e-16	0.6509	8.2466842	5.3678701	100.91	LOC105373215	uncharacterized LOC105373215
9066	2.55e-15	1.64e-16	0.5083	8.2459068	4.1914005	1666.03	SYT7	synaptotagmin 7
56104	2.55e-15	1.64e-16	264	-8.2457657	-2.1765059	158.42	PCDHGB1	protocadherin gamma subfamily B, 1
283932	2.60e-15	1.68e-16	0.3384	-8.2431708	-2.789584	182.01	FBXL19-AS1	FBXL19 antisense RNA 1
102723591	2.61e-15	1.68e-16	0.5636	-8.2426444	-4.6452615	24.22	PLXNB3-AS1	PLXNB3 antisense RNA 1
8564	2.65e-15	1.71e-16	0.4083	8.2406913	3.3650714	1460.38	KMO	kynurenine 3-monooxygenase
84553	2.68e-15	1.73e-16	0.7515	-8.239432	-6.1919836	64.15	FAXC	failed axon connections homolog, metaxin like GST domain containing
79000	2.84e-15	1.84e-16	0.1763	8.2322858	1.4515896	115.37	AUNIP	aurora kinase A and ninein interacting protein
440352	3.00e-15	1.94e-16	0.3532	8.225837	2.9056301	211.2	SNX29P2	sorting nexin 29 pseudogene 2
326625	3.08e-15	2.00e-16	0.2611	8.2223219	2.1465924	1114.04	MMAB	metabolism of cobalamin associated B
54704	3.14e-15	2.04e-16	0.3165	-8.2198637	-2.6015483	610.44	PDP1	pyruvate dehydrogenase phosphatase catalytic subunit 1
653643	3.14e-15	2.04e-16	0.4975	8.2198868	4.0890522	50.89	GOLGA6D	golgin A6 family member D
4641	3.44e-15	2.23e-16	0.1525	-8.2087742	-1.2517329	5075.82	MYO1C	myosin IC
84515	3.44e-15	2.24e-16	0.2796	-8.2086256	-2.2955238	384.8	MCM8	minichromosome maintenance 8 homologous recombination repair factor
10957	3.65e-15	2.37e-16	0.3322	8.2015589	2.7242135	5593.82	PNRC1	proline rich nuclear receptor coactivator 1
7039	3.70e-15	2.40e-16	329	-8.1999785	-2.6978115	797.87	TGFA	transforming growth factor alpha
767557	3.73e-15	2.43e-16	0.2133	-8.1987614	-1.7487361	334.67	SYS1-DBNDD2	SYS1-DBNDD2 readthrough (NMD candidate)
6424	3.80e-15	2.48e-16	0.6185	-8.196392	-5.0695568	381.29	SFRP4	secreted frizzled related protein 4
11328	3.86e-15	2.52e-16	195	-8.1943794	-1.5982868	1507.21	FKBP9	FKBP prolyl isomerase 9
124152	3.86e-15	2.52e-16	0.2498	-8.1944377	-2.0469339	318.22	IQCK	IQ motif containing K
79170	3.93e-15	2.57e-16	0.5542	-8.1921336	-4.5398366	367.1	PRR15L	proline rich 15 like
105377689	3.94e-15	2.57e-16	766	8.1917357	6.2746931	39.04	LOC105377689	replaced by ID 147
133688	3.95e-15	2.59e-16	0.7415	8.1912053	6.0738775	1156.06	UGT3A1	UDP glycosyltransferase family 3 member A1
254531	4.10e-15	2.68e-16	0.3188	-8.1868535	-2.6097918	590.41	LPCAT4	lysophosphatidylcholine acyltransferase 4
58488	4.34e-15	2.85e-16	0.2656	8.1796704	2.172192	1234.39	PCTP	phosphatidylcholine transfer protein
100507218	4.36e-15	2.86e-16	0.3918	-8.1792466	-3.2048665	55.23	RNF157-AS1	RNF157 antisense RNA 1
126969	4.53e-15	2.97e-16	0.3971	-8.1745084	-3.2462308	749.15	SLC44A3	solute carrier family 44 member 3
84852	4.58e-15	3.01e-16	0.3027	-8.1730847	-2.4737276	2563.4	ATP1A1-AS1	ATP1A1 antisense RNA 1
406925	4.80e-15	3.15e-16	0.5044	8.1672657	4.1192986	24.43	MIR135A1	microRNA 135a-1
90355	4.87e-15	3.20e-16	0.4136	-8.1654021	-3.3773187	235.2	MACIR	macrophage immunometabolism regulator
55603	5.01e-15	3.30e-16	0.3769	8.1618304	3.0765615	1245.72	TENT5A	terminal nucleotidyltransferase 5A
501	5.05e-15	3.32e-16	0.2913	8.160943	2.3769811	2421.6	ALDH7A1	aldehyde dehydrogenase 7 family member A1
152485	5.05e-15	3.33e-16	0.3294	-8.1606479	-2.6878946	251.99	ZNF827	zinc finger protein 827
23213	5.06e-15	3.34e-16	0.5976	-8.1604242	-4.8766902	2663.89	SULF1	sulfatase 1
21	5.06e-15	3.34e-16	0.4044	-8.1603545	-3.3000275	559.74	ABCA3	ATP binding cassette subfamily A member 3
80339	5.31e-15	3.51e-16	0.6145	8.1544482	5.0112	896.32	PNPLA3	patatin like phospholipase domain containing 3
105369608	5.34e-15	3.53e-16	0.8435	8.1536378	6.8774589	30.1	LOC105369608	uncharacterized LOC105369608
284353	5.35e-15	3.54e-16	0.4693	-8.1533805	-3.8262305	44.76	NKPD1	NTPase KAP family P-loop domain containing 1
8682	5.35e-15	3.55e-16	0.1501	-8.1531183	-1.2237758	1952.7	PEA15	proliferation and apoptosis adaptor protein 15
56107	5.39e-15	3.57e-16	0.2101	-8.1521745	-1.7128603	151.31	PCDHGA9	protocadherin gamma subfamily A, 9
102724350	5.42e-15	3.59e-16	0.5813	8.1515488	4.7382072	53.47	LINC02637	long intergenic non-protein coding RNA 2637
2219	5.44e-15	3.61e-16	0.3985	8.1508341	3.2485043	228.29	FCN1	ficolin 1
105370503	5.47e-15	3.63e-16	0.5011	-8.1501794	-4.0843621	236.71	LINC02331	long intergenic non-protein coding RNA 2331
3633	5.68e-15	3.78e-16	0.1512	8.145499	1.2317578	868.56	INPP5B	inositol polyphosphate-5-phosphatase B
55192	5.70e-15	3.79e-16	0.1986	8.1449386	1.6176472	804.98	DNAJC17	DnaJ heat shock protein family (Hsp40) member C17
79838	5.74e-15	3.82e-16	0.8373	-8.1440656	-6.8192195	559.52	TMC5	transmembrane channel like 5
102724019	5.78e-15	3.85e-16	0.5834	8.1430642	4.7504362	51.64	LOC102724019	uncharacterized LOC102724019
1307	5.83e-15	3.89e-16	0.3818	-8.1420763	-3.1084901	1526.66	COL16A1	collagen type XVI alpha 1 chain
2823	5.87e-15	3.92e-16	0.5441	8.1411038	4.4291715	107.87	GPM6A	glycoprotein M6A
6924	6.08e-15	4.06e-16	0.1432	8.1368267	1.1648474	967.52	ELOA	elongin A
563	6.09e-15	4.07e-16	0.6264	8.1363937	5.096256	20440.66	AZGP1	alpha-2-glycoprotein 1, zinc-binding
11159	6.44e-15	4.31e-16	0.1774	-8.1295965	-1.4420397	562.33	RABL2A	RAB, member of RAS oncogene family like 2A
54869	6.54e-15	4.38e-16	0.6034	-8.1276628	-4.9044251	1300.87	EPS8L1	EPS8 like 1
107986946	6.87e-15	4.60e-16	0.7131	8.1215144	5.7917041	28.11	LOC107986946	uncharacterized LOC107986946
105370596	6.87e-15	4.61e-16	432	8.1214012	3.5084432	35.99	LOC105370596	replaced by ID 101928462
105371382	6.88e-15	4.62e-16	0.4989	8.1211844	4.0514664	19.09	LOC105371382	uncharacterized LOC105371382
57539	7.03e-15	4.72e-16	0.2464	-8.1184672	-2.0001862	399.28	WDR35	WD repeat domain 35
80310	7.08e-15	4.76e-16	483	-8.1175464	-3.9206072	1149.22	PDGFD	platelet derived growth factor D
435	7.11e-15	4.78e-16	0.3859	8.1170191	3.132083	6284.89	ASL	argininosuccinate lyase
2690	7.17e-15	4.82e-16	534	8.1159006	4.3338859	2783.18	GHR	growth hormone receptor
101928462	7.20e-15	4.85e-16	0.3817	8.1152855	3.0975144	36.52	LOC101928462	uncharacterized LOC101928462
11187	7.21e-15	4.86e-16	0.6896	-8.1149035	-5.5958702	201.66	PKP3	plakophilin 3
26589	7.32e-15	4.94e-16	0.2191	8.1129651	1.7774976	562.75	MRPL46	mitochondrial ribosomal protein L46
57648	7.35e-15	4.96e-16	0.3049	-8.1124244	-2.4733021	3059.87	KIAA1522	KIAA1522
729085	7.71e-15	5.20e-16	0.4158	8.106619	3.3710504	186.44	GASK1A	golgi associated kinase 1A
1400	7.87e-15	5.32e-16	0.3466	-8.1038997	-2.8090215	270.08	CRMP1	collapsin response mediator protein 1
1468	8.43e-15	5.71e-16	0.2662	8.0954457	2.1550999	1596.49	SLC25A10	solute carrier family 25 member 10
60312	8.50e-15	5.75e-16	0.2886	-8.0944268	-2.3357267	668.04	AFAP1	actin filament associated protein 1
8801	8.50e-15	5.76e-16	0.2776	8.0942651	2.2466783	3083.19	SUCLG2	succinate-CoA ligase GDP-forming subunit beta
105371120	8.64e-15	5.86e-16	0.7573	8.0922447	6.127928	93.64	LOC105371120	uncharacterized LOC105371120
105379230	8.66e-15	5.87e-16	0.6758	8.091924	5.4687607	41.84	LOC105379230	uncharacterized LOC105379230
79791	8.75e-15	5.94e-16	0.2432	8.0904967	1.9674892	1469.46	FBXO31	F-box protein 31
56120	8.84e-15	6.01e-16	0.4319	-8.0892067	-3.4935924	27.28	PCDHGB8P	protocadherin gamma subfamily B, 8 pseudogene
27141	8.87e-15	6.03e-16	0.3081	8.0886272	2.492412	1984.92	CIDEB	cell death inducing DFFA like effector b
26168	9.03e-15	6.14e-16	0.1169	-8.0864583	-0.9451628	438.43	SENP3	SUMO specific peptidase 3
158158	9.41e-15	6.41e-16	0.4107	-8.0813084	-3.3193021	728.46	RASEF	RAS and EF-hand domain containing
8754	9.41e-15	6.42e-16	0.3754	-8.0811642	-3.0335084	2228.9	ADAM9	ADAM metallopeptidase domain 9
105416157	9.97e-15	6.80e-16	0.4839	-8.0740867	-3.9073339	53.22	NKILA	NF-kappaB interacting lncRNA
9829	1.00e-14	6.82e-16	0.4419	-8.0736294	-3.5679341	134.89	DNAJC6	DnaJ heat shock protein family (Hsp40) member C6
23057	1.00e-14	6.84e-16	0.6254	-8.0733425	-5.0487684	83.6	NMNAT2	nicotinamide nucleotide adenylyltransferase 2
1592	1.01e-14	6.92e-16	0.6939	8.0719878	5.6014443	217.79	CYP26A1	cytochrome P450 family 26 subfamily A member 1
83742	1.03e-14	7.02e-16	0.3217	-8.0700991	-2.5958744	637.93	MARVELD1	MARVEL domain containing 1
6638	1.04e-14	7.12e-16	0.2165	-8.0684154	-1.7465157	903.87	SNRPN	small nuclear ribonucleoprotein polypeptide N
101929691	1.07e-14	7.34e-16	0.3609	8.0646591	2.9101677	32.07	LOC101929691	uncharacterized LOC101929691
824	1.12e-14	7.65e-16	0.2749	-8.0596071	-2.2154083	5949.14	CAPN2	calpain 2
55568	1.15e-14	7.86e-16	0.3723	-8.0563126	-2.9991918	1343.48	GALNT10	polypeptide N-acetylgalactosaminyltransferase 10
10587	1.16e-14	7.93e-16	0.2309	8.0552359	1.860308	1010.89	TXNRD2	thioredoxin reductase 2
51053	1.16e-14	7.95e-16	0.3675	-8.0549103	-2.9599713	829.67	GMNN	geminin DNA replication inhibitor
100532724	1.16e-14	7.96e-16	0.2772	8.0547678	2.2327502	2131.64	NPHP3-ACAD11	NPHP3-ACAD11 readthrough (NMD candidate)
23151	1.16e-14	7.99e-16	0.3294	8.0543213	2.6532596	3870.85	GRAMD4	GRAM domain containing 4
102724603	1.18e-14	8.09e-16	0.5775	8.0527873	4.6507868	50.51	LOC102724603	uncharacterized LOC102724603
145694	1.20e-14	8.30e-16	0.4484	-8.049749	-3.609522	112.49	KIF23-AS1	KIF23 and PAQR5 antisense RNA 1
55205	1.22e-14	8.43e-16	0.2896	-8.047859	-2.3310108	1252.9	ZNF532	zinc finger protein 532
102724895	1.22e-14	8.45e-16	0.5947	8.0474639	4.7856293	57.21	LIVAR	liver cell viability associated lncRNA
148641	1.23e-14	8.47e-16	0.6257	-8.0472649	-5.0350773	86.64	SLC35F3	solute carrier family 35 member F3
3996	1.27e-14	8.79e-16	0.2435	-8.0426683	-1.958104	428.89	LLGL1	LLGL scribble cell polarity complex component 1
84467	1.28e-14	8.88e-16	0.6154	8.0414134	4.9486219	42.87	FBN3	fibrillin 3
101929337	1.30e-14	8.98e-16	0.9134	8.0400077	7.3438849	55.03	LINC02037	long intergenic non-protein coding RNA 2037
441549	1.32e-14	9.13e-16	0.2552	8.0380238	2.0511812	86.14	CDNF	cerebral dopamine neurotrophic factor
4854	1.34e-14	9.26e-16	0.3674	-8.0362795	-2.9523035	2203.94	NOTCH3	notch receptor 3
112268252	1.37e-14	9.49e-16	0.9314	-8.0333128	-7.4819705	77.21	LOC112268252	uncharacterized LOC112268252
4519	1.37e-14	9.50e-16	328	8.0331147	2.6346437	312104.02	CYTB	cytochrome b
54908	1.39e-14	9.68e-16	0.2261	-8.0308375	-1.8159928	191.03	SPDL1	spindle apparatus coiled-coil protein 1
2109	1.42e-14	9.87e-16	0.2399	8.0284791	1.9263334	3584.06	ETFB	electron transfer flavoprotein subunit beta
101929705	1.47e-14	1.03e-15	0.7117	-8.02382	-5.7108211	60.26	SCIRT	stem cell inhibitory RNA transcript
4541	1.49e-14	1.04e-15	481	8.0222016	3.8589997	50406.55	ND6	NADH dehydrogenase subunit 6
8826	1.51e-14	1.05e-15	196	-8.0208737	-1.571943	3371.69	IQGAP1	IQ motif containing GTPase activating protein 1
55300	1.56e-14	1.09e-15	0.2354	8.0167013	1.8874497	733.95	PI4K2B	phosphatidylinositol 4-kinase type 2 beta
102724438	1.62e-14	1.13e-15	0.3594	-8.0115079	-2.8794406	53.9	LOC102724438
2517	1.64e-14	1.15e-15	0.2548	8.0099807	2.0408021	1290.01	FUCA1	alpha-L-fucosidase 1
105373233	1.64e-14	1.15e-15	0.5744	8.0099102	4.6006626	51.54	LOC105373233
316	1.65e-14	1.16e-15	0.7423	8.0089432	5.9446648	21020.75	AOX1	aldehyde oxidase 1
56101	1.72e-14	1.20e-15	0.3347	-8.0042625	-2.6794116	431.19	PCDHGB5	protocadherin gamma subfamily B, 5
4311	1.72e-14	1.20e-15	0.6218	8.0039701	4.9770561	856.28	MME	membrane metalloendopeptidase
101927078	1.74e-14	1.22e-15	0.6183	8.0026204	4.9483706	29.1	LOC101927078	uncharacterized LOC101927078
57026	1.75e-14	1.23e-15	347	8.001735	2.7766057	568.47	PDXP	pyridoxal phosphatase
178	1.76e-14	1.24e-15	0.2714	8.00087	2.1712866	1614.15	AGL	amylo-alpha-1, 6-glucosidase, 4-alpha-glucanotransferase
23657	1.79e-14	1.25e-15	0.8054	-7.9990106	-6.4427814	357.84	SLC7A11	solute carrier family 7 member 11
160518	1.79e-14	1.26e-15	0.2578	7.998903	2.0620174	790.89	DENND5B	DENN domain containing 5B
79365	1.81e-14	1.27e-15	0.3803	-7.9971638	-3.0413193	291.28	BHLHE41	basic helix-loop-helix family member e41
133015	1.82e-14	1.28e-15	0.1786	-7.9967268	-1.4279631	232.73	PACRGL	parkin coregulated like
4908	1.85e-14	1.30e-15	0.4298	7.9943115	3.435907	113.99	NTF3	neurotrophin 3
64834	1.91e-14	1.35e-15	0.2209	-7.9900211	-1.7650323	1301.78	ELOVL1	ELOVL fatty acid elongase 1
7004	1.92e-14	1.35e-15	0.2684	-7.9898215	-2.1442924	213.05	TEAD4	TEA domain transcription factor 4
55132	1.93e-14	1.36e-15	0.2285	7.9889996	1.8252762	1198.21	LARP1B	La ribonucleoprotein 1B
718	1.94e-14	1.37e-15	0.3273	7.9880931	2.6144703	218541.39	C3	complement C3
90019	1.95e-14	1.38e-15	0.6519	-7.9876428	-5.2074585	155.36	SYT8	synaptotagmin 8
522	1.95e-14	1.38e-15	0.2151	7.9872742	1.7177631	1517.8	ATP5PF	ATP synthase peripheral stalk subunit F6
84650	1.96e-14	1.39e-15	0.2331	7.9864864	1.8615041	833.22	EBPL	EBP like
81543	2.00e-14	1.42e-15	0.3862	7.9840703	3.0836611	658.25	LRRC3	leucine rich repeat containing 3
9055	2.03e-14	1.44e-15	0.2458	-7.982209	-1.9623742	234.86	PRC1	protein regulator of cytokinesis 1
2052	2.04e-14	1.45e-15	0.4929	7.9813322	3.9342373	17690.88	EPHX1	epoxide hydrolase 1
29957	2.10e-14	1.49e-15	0.3688	-7.977486	-2.9423029	508.2	SLC25A24	solute carrier family 25 member 24
84626	2.10e-14	1.49e-15	0.2794	-7.9774694	-2.2289642	273.25	KRBA1	KRAB-A domain containing 1
102725159	2.11e-14	1.50e-15	0.9121	7.9769788	7.2758985	39.53	LOC102725159	uncharacterized LOC102725159
80128	2.12e-14	1.51e-15	0.6446	-7.9761459	-5.1415072	205.21	TRIM46	tripartite motif containing 46
25943	2.14e-14	1.52e-15	204	-7.9749545	-1.6265149	878.53	DNAAF9	dynein axonemal assembly factor 9
55194	2.16e-14	1.54e-15	0.2401	-7.9739756	-1.9141667	506.32	EVA1B	eva-1 homolog B
79925	2.22e-14	1.58e-15	301	-7.9702303	-2.3986888	428.3	SPEF2	sperm flagellar 2
80228	2.23e-14	1.59e-15	0.3059	-7.9695604	-2.4375273	819.87	ORAI2	ORAI calcium release-activated calcium modulator 2
1812	2.30e-14	1.64e-15	0.6255	7.9658226	4.9823476	40.93	DRD1	dopamine receptor D1
30815	2.35e-14	1.68e-15	0.1859	7.9631597	1.48033	1337.54	ST6GALNAC6	ST6 N-acetylgalactosaminide alpha-2,6-sialyltransferase 6
54478	2.35e-14	1.68e-15	0.4155	-7.9627442	-3.3088181	41.42	PIMREG	PICALM interacting mitotic regulator
100132813	2.37e-14	1.69e-15	0.7067	7.9618935	5.6268269	106.76	SYBU-AS1	SYBU antisense RNA 1
486	2.37e-14	1.70e-15	0.5436	-7.9618078	-4.3279197	1124.93	FXYD2	FXYD domain containing ion transport regulator 2
100529240	2.37e-14	1.70e-15	0.4145	-7.9615292	-3.3001445	70.91	ZNF816-ZNF321P	ZNF816-ZNF321P readthrough
10644	2.38e-14	1.71e-15	0.3762	-7.960858	-2.9949755	675.56	IGF2BP2	insulin like growth factor 2 mRNA binding protein 2
7133	2.40e-14	1.72e-15	0.2468	7.9598814	1.9645913	1261.11	TNFRSF1B	TNF receptor superfamily member 1B
4835	2.42e-14	1.73e-15	0.2748	7.9590096	2.1870137	824.98	NQO2	N-ribosyldihydronicotinamide:quinone reductase 2
4680	2.47e-14	1.78e-15	1038	-7.9561014	-8.2581641	1803.65	CEACAM6	CEA cell adhesion molecule 6
84301	2.56e-14	1.84e-15	0.2122	7.9515065	1.6869945	1758.27	DDI2	DNA damage inducible 1 homolog 2
5689	2.62e-14	1.88e-15	0.1524	7.9487331	1.2113438	1651.87	PSMB1	proteasome 20S subunit beta 1
100996758	2.62e-14	1.89e-15	0.6471	-7.9484689	-5.1432917	178.86	NPY4R2	neuropeptide Y receptor Y4-2
10990	2.65e-14	1.91e-15	0.5285	7.9468759	4.199998	887.26	LILRB5	leukocyte immunoglobulin like receptor B5
54733	2.67e-14	1.92e-15	0.4391	-7.9462215	-3.4889543	190.15	SLC35F2	solute carrier family 35 member F2
23203	2.82e-14	2.03e-15	0.2185	7.9394197	1.7350666	1781.5	PMPCA	peptidase, mitochondrial processing subunit alpha
1470	2.82e-14	2.03e-15	0.8142	-7.9393147	-6.4645335	71.94	CST2	cystatin SA
55040	2.82e-14	2.04e-15	0.7745	-7.9390588	-6.1489948	168.42	EPN3	epsin 3
101927745	2.82e-14	2.04e-15	0.9926	7.9388238	7.8803841	59.87	LOC101927745	uncharacterized LOC101927745
7494	2.83e-14	2.05e-15	0.3354	7.9382705	2.6627212	9321.57	XBP1	X-box binding protein 1
8853	2.83e-14	2.05e-15	0.2651	-7.9381815	-2.104325	551.22	ASAP2	ArfGAP with SH3 domain, ankyrin repeat and PH domain 2
222171	2.84e-14	2.06e-15	0.6619	-7.9378805	-5.253759	117.08	PRR15	proline rich 15
107986697	2.85e-14	2.07e-15	0.8608	7.937215	6.8326726	38.28	LOC107986697
90865	2.87e-14	2.09e-15	0.3744	7.9361535	2.9710087	501.47	IL33	interleukin 33
6392	2.88e-14	2.09e-15	251	7.9359815	1.9917972	2212.18	SDHD	succinate dehydrogenase complex subunit D
5138	2.88e-14	2.09e-15	0.3442	7.9356472	2.7317373	657.59	PDE2A	phosphodiesterase 2A
2157	2.94e-14	2.14e-15	0.3231	7.9332033	2.5632281	502.48	F8	coagulation factor VIII
101927832	3.00e-14	2.18e-15	0.3894	7.9305136	3.0878776	29.38	PAQR9-AS1	PAQR9 antisense RNA 1
105376188	3.07e-14	2.24e-15	0.8574	7.9274906	6.7971575	28.41	LOC105376188	uncharacterized LOC105376188
312	3.09e-14	2.25e-15	0.4653	-7.9265627	-3.6884257	990.65	ANXA13	annexin A13
29968	3.11e-14	2.27e-15	0.6198	7.9257934	4.9122472	2094.2	PSAT1	phosphoserine aminotransferase 1
2159	3.12e-14	2.28e-15	0.4699	7.9251324	3.7243597	2148.36	F10	coagulation factor X
4540	3.12e-14	2.28e-15	0.4148	7.9251615	3.287571	141201.82	ND5	NADH dehydrogenase subunit 5
102723323	3.15e-14	2.30e-15	0.4943	7.923861	3.916439	103.67	LOC102723323	uncharacterized LOC102723323
9332	3.18e-14	2.32e-15	0.3723	7.9228179	2.9492797	1533.49	CD163	CD163 molecule
402	3.18e-14	2.32e-15	0.2168	-7.9227022	-1.7175117	392.79	2	ADP ribosylation factor like GTPase 2
1306	3.26e-14	2.39e-15	0.4608	-7.919445	-3.6495237	658.62	COL15A1	collagen type XV alpha 1 chain
653489	3.28e-14	2.41e-15	0.1731	7.9184003	1.371019	344.59	RGPD3	RANBP2 like and GRIP domain containing 3
230	3.29e-14	2.41e-15	0.3502	7.9182586	2.7729	653.21	ALDOC	aldolase, fructose-bisphosphate C
100874203	3.34e-14	2.45e-15	0.3428	-7.9160782	-2.713487	234.89	COL4A2-AS1	COL4A2 antisense RNA 1
113523640	3.40e-14	2.49e-15	0.7899	7.9138751	6.2512467	32.16	DCXR-DT	DCXR divergent transcript
79884	3.45e-14	2.53e-15	0.3851	-7.9119089	-3.0467264	216.03	MAP9	microtubule associated protein 9
51175	3.64e-14	2.68e-15	0.2738	7.9050669	2.1647651	658.97	TUBE1	tubulin epsilon 1
4171	3.69e-14	2.71e-15	0.3444	-7.9033574	-2.7216908	261.21	MCM2	minichromosome maintenance complex component 2
23461	3.69e-14	2.71e-15	321	7.9034391	2.5368851	1641.45	ABCA5	ATP binding cassette subfamily A member 5
9209	3.70e-14	2.72e-15	0.2204	7.9029225	1.7420677	1285.35	LRRFIP2	LRR binding FLII interacting protein 2
105378487	3.72e-14	2.74e-15	0.6783	7.9020099	5.3598833	110.42	LOC105378487
10765	4.25e-14	3.13e-15	0.2141	-7.8855114	-1.6883819	1290.08	KDM5B	lysine demethylase 5B
138199	4.29e-14	3.17e-15	174	7.8840524	1.3720219	326.21	CARNMT1	carnosine N-methyltransferase 1
102724545	4.38e-14	3.24e-15	0.3492	-7.8814287	-2.7525291	39.49	LOC102724545	uncharacterized LOC102724545
100128675	4.40e-14	3.25e-15	0.3323	7.8809054	2.6185089	624.94	HPN-AS1	HPN antisense RNA 1
102723654	4.48e-14	3.31e-15	0.5053	7.8785536	3.981089	26.55	LOC102723654	uncharacterized LOC102723654
100128890	4.48e-14	3.32e-15	0.3693	-7.8784232	-2.9096345	43.67	FAM66B	family with sequence similarity 66 member B
79836	4.51e-14	3.34e-15	0.2796	7.8775122	2.2029204	1368.46	LONRF3	LON peptidase N-terminal domain and ring finger 3
105375674	4.55e-14	3.38e-15	522	-7.8761818	-4.1115239	43.16	LINC03044	long intergenic non-protein coding RNA 3044
89765	4.69e-14	3.48e-15	0.4832	-7.872314	-3.8037406	57.08	RSPH1	radial spoke head component 1
64097	4.74e-14	3.52e-15	0.2853	-7.8710625	-2.2459877	858.44	EPB41L4A	erythrocyte membrane protein band 4.1 like 4A
9742	4.75e-14	3.53e-15	0.2373	-7.8705709	-1.8674749	1045.88	IFT140	intraflagellar transport 140
107986326	4.78e-14	3.55e-15	0.3073	7.8697787	2.418274	50.7	LOC107986326	uncharacterized LOC107986326
286256	4.85e-14	3.61e-15	363	7.8677357	2.8558829	505.71	LCN12	lipocalin 12
57224	4.91e-14	3.66e-15	0.2707	7.8661917	2.1296681	1094.68	NHSL1	NHS like 1
55612	4.94e-14	3.68e-15	0.5274	-7.8654338	-4.1478983	165.93	FERMT1	FERM domain containing kindlin 1
100294362	4.96e-14	3.70e-15	0.1937	-7.8646837	-1.5237499	236.07	RNF213-AS1	RNF213 antisense RNA 1
107984877	5.03e-14	3.75e-15	0.4142	7.862899	3.2565898	24.54	LOC107984877	uncharacterized LOC107984877
24141	5.06e-14	3.77e-15	0.7382	-7.8622245	-5.8036682	360.66	LAMP5	lysosomal associated membrane protein family member 5
699	5.31e-14	3.97e-15	348	-7.855993	-2.7336582	98.84	BUB1	BUB1 mitotic checkpoint serine/threonine kinase
107986396	5.32e-14	3.97e-15	0.5533	-7.8557827	-4.3466781	92.81	LOC107986396	uncharacterized LOC107986396
4286	5.42e-14	4.06e-15	0.4465	-7.8531861	-3.5063812	656.85	MITF	melanocyte inducing transcription factor
83850	5.92e-14	4.43e-15	0.5319	-7.8420322	-4.1712503	130.16	ESYT3	extended synaptotagmin 3
4357	6.01e-14	4.50e-15	276	7.8401832	2.1638266	4104.55	MPST	mercaptopyruvate sulfurtransferase
10221	6.05e-14	4.53e-15	0.4202	7.8392289	3.294251	5853.66	TRIB1	tribbles pseudokinase 1
105374838	6.33e-14	4.75e-15	0.2692	-7.8334877	-2.10881	58.08	LOC105374838
58495	6.50e-14	4.88e-15	0.6785	-7.8300208	-5.3130575	86.81	OVOL2	ovo like zinc finger 2
9211	6.82e-14	5.12e-15	577	7.8239344	4.5140234	25.71	LGI1	leucine rich glioma inactivated 1
24	7.03e-14	5.28e-15	0.2975	7.8200098	2.3261065	63.8	ABCA4	ATP binding cassette subfamily A member 4
56935	7.04e-14	5.29e-15	0.2138	7.8197572	1.6718254	597.36	SMCO4	single-pass membrane protein with coiled-coil domains 4
8458	7.10e-14	5.34e-15	214	-7.8186252	-1.6733574	324.41	TTF2	transcription termination factor 2
27289	7.22e-14	5.43e-15	537	7.8164615	4.1974871	2213.23	RND1	Rho family GTPase 1
10395	7.22e-14	5.44e-15	0.2679	7.8163271	2.0939978	1747.18	DLC1	DLC1 Rho GTPase activating protein
55731	7.42e-14	5.60e-15	0.1742	-7.8126943	-1.3607361	775.08	FAM222B	family with sequence similarity 222 member B
23175	7.61e-14	5.74e-15	0.2415	7.8094835	1.8860808	1152.48	LPIN1	lipin 1
80063	7.64e-14	5.76e-15	0.3545	7.8089902	2.7685004	471.52	ATF7IP2	activating transcription factor 7 interacting protein 2
114132	7.64e-14	5.77e-15	0.3485	7.8087708	2.7214593	83.48	SIGLEC11	sialic acid binding Ig like lectin 11
56123	7.68e-14	5.81e-15	0.4238	-7.8080242	-3.3090039	246.06	PCDHB13	protocadherin beta 13
401115	7.70e-14	5.82e-15	0.4402	-7.807682	-3.4368275	127.1	C4orf48	chromosome 4 open reading frame 48
105373209	7.82e-14	5.92e-15	0.7856	7.8055733	6.1318051	23.8	LOC105373209	uncharacterized LOC105373209
23235	7.86e-14	5.95e-15	0.2479	7.8049166	1.9346171	2810	SIK2	salt inducible kinase 2
51716	8.09e-14	6.13e-15	0.7931	7.8012537	6.1872707	798.7	CES1P1	carboxylesterase 1 pseudogene 1
58473	8.11e-14	6.15e-15	0.5549	-7.8007484	-4.3285834	626.08	PLEKHB1	pleckstrin homology domain containing B1
646471	8.18e-14	6.21e-15	0.1934	7.799582	1.5084895	391.1	LOC646471	uncharacterized LOC646471
29070	8.30e-14	6.31e-15	0.3133	-7.7976582	-2.4428063	135.4	CCDC113	coiled-coil domain containing 113
102724948	8.67e-14	6.59e-15	0.8729	7.7921768	6.8018761	21.37	LOC102724948	uncharacterized LOC102724948
1192	8.79e-14	6.68e-15	0.2248	-7.7903622	-1.7510351	3141.06	CLIC1	chloride intracellular channel 1
84959	9.03e-14	6.87e-15	0.4039	-7.7868325	-3.1447142	690.55	UBASH3B	ubiquitin associated and SH3 domain containing B
107985967	9.03e-14	6.88e-15	0.9147	7.7867244	7.1224093	20.05	LOC107985967
84525	9.06e-14	6.91e-15	0.5766	-7.7861947	-4.4897846	303.02	HOPX	HOP homeobox
80023	9.12e-14	6.95e-15	0.3454	-7.7852989	-2.6891729	436.38	NRSN2	neurensin 2
57674	9.18e-14	7.00e-15	0.1546	-7.784399	-1.2034413	9553.95	RNF213	ring finger protein 213
1378	9.21e-14	7.03e-15	0.4597	7.7839114	3.5784696	118.8	CR1	complement C3b/C4b receptor 1 (Knops blood group)
1137	9.55e-14	7.30e-15	0.9521	7.779228	7.4066256	2868.04	CHRNA4	cholinergic receptor nicotinic alpha 4 subunit
105373212	9.56e-14	7.31e-15	0.6105	7.778964	4.7490032	59.03	LINC02768	long intergenic non-protein coding RNA 2768
3375	9.56e-14	7.31e-15	0.8642	7.7789597	6.7223895	20.22	IAPP	islet amyloid polypeptide
6597	9.70e-14	7.43e-15	0.1823	-7.7769842	-1.4179034	2238.78	SMARCA4	SWI/SNF related, matrix associated, actin dependent regulator of chromatin, subfamily a, member 4
100113407	9.92e-14	7.60e-15	0.2859	7.7741072	2.222756	312.18	TMEM170B	transmembrane protein 170B
2295	1.02e-13	7.81e-15	0.7013	-7.7706885	-5.4492211	73.74	FOXF2	forkhead box F2
1063	1.02e-13	7.85e-15	0.3957	-7.7700368	-3.0749153	252.97	CENPF	centromere protein F
6248	1.03e-13	7.95e-15	0.2444	7.7684496	1.8982568	235.13	RSC1A1	regulator of solute carriers 1
107986828	1.03e-13	7.94e-15	0.3143	-7.7684985	-2.4419705	39.56	LOC107986828
93081	1.06e-13	8.14e-15	272	7.7654196	2.1121822	255.13	TEX30	testis expressed 30
670	1.08e-13	8.28e-15	0.3007	7.763149	2.3346516	1679.81	BPHL	biphenyl hydrolase like
9469	1.13e-13	8.66e-15	0.3255	-7.7574871	-2.5249616	522.83	CHST3	carbohydrate sulfotransferase 3
107986482	1.14e-13	8.75e-15	0.8039	7.756148	6.2352201	31.93	LOC107986482	uncharacterized LOC107986482
4255	1.14e-13	8.80e-15	0.3494	7.7554812	2.7097402	1324.71	MGMT	O-6-methylguanine-DNA methyltransferase
50507	1.15e-13	8.84e-15	0.6692	-7.7549251	-5.1896713	89.53	NOX4	NADPH oxidase 4
9019	1.18e-13	9.12e-15	0.2603	-7.750996	-2.0174636	1777.43	MPZL1	myelin protein zero like 1
1277	1.18e-13	9.12e-15	0.5253	-7.7510039	-4.0719461	30685.58	COL1A1	collagen type I alpha 1 chain
116519	1.19e-13	9.17e-15	982	7.7502413	7.6109549	6186.19	APOA5	apolipoprotein A5
645249	1.22e-13	9.42e-15	0.8775	-7.7468656	-6.7981357	15.67	MNX1-AS1	MNX1 antisense RNA 1 (head to head)
641372	1.25e-13	9.66e-15	0.4491	7.7436783	3.4779612	39.24	ACOT6	acyl-CoA thioesterase 6
221416	1.26e-13	9.73e-15	0.7165	-7.7427103	-5.547277	108.08	LINC03040	long intergenic non-protein coding RNA 3040
130589	1.29e-13	1.00e-14	0.2863	7.7391473	2.2154156	1126.13	GALM	galactose mutarotase
4356	1.29e-13	1.00e-14	0.3546	-7.7389648	-2.7445114	188.22	MPP3	MAGUK p55 scaffold protein 3
2920	1.30e-13	1.01e-14	0.4276	7.7382523	3.3085597	7441	CXCL2	C-X-C motif chemokine ligand 2
4499	1.30e-13	1.01e-14	0.7022	7.73803	5.4333358	1593.5	MT1M	metallothionein 1M
79098	1.31e-13	1.01e-14	0.6956	-7.7374646	-5.382029	763	C1orf116	chromosome 1 open reading frame 116
114801	1.34e-13	1.04e-14	0.4449	-7.7338134	-3.4408799	101.52	TMEM200A	transmembrane protein 200A
101927331	1.38e-13	1.07e-14	0.6691	7.7305243	5.1723633	47.4	LINC01831	long intergenic non-protein coding RNA 1831
105373053	1.41e-13	1.10e-14	0.8763	7.7274618	6.7715203	11.73	LOC105373053	uncharacterized LOC105373053
5343	1.42e-13	1.10e-14	597	7.7267253	4.6127198	2758.5	PLGLB1	plasminogen like B1
339541	1.44e-13	1.12e-14	0.3847	7.7245954	2.971512	194.73	ARMH1	armadillo like helical domain containing 1
107986554	1.45e-13	1.13e-14	0.4482	-7.7238609	-3.4619394	84.13	LOC107986554
100526767	1.46e-13	1.14e-14	0.2122	-7.7224222	-1.6384407	756.55	RNF103-CHMP3	RNF103-CHMP3 readthrough
1836	1.47e-13	1.15e-14	0.2918	-7.7218791	-2.2533756	322.3	SLC26A2	solute carrier family 26 member 2
25894	1.49e-13	1.16e-14	419	-7.7200066	-3.2346882	193.29	PLEKHG4	pleckstrin homology and RhoGEF domain containing G4
302	1.58e-13	1.23e-14	0.2761	-7.71258	-2.1298083	8130.95	ANXA2	annexin A2
9493	1.59e-13	1.24e-14	0.3812	-7.7114973	-2.9395097	131.61	KIF23	kinesin family member 23
3373	1.59e-13	1.25e-14	0.4296	7.7111481	3.3130522	2550.07	HYAL1	hyaluronidase 1
642658	1.61e-13	1.26e-14	0.3801	-7.7096008	-2.9303671	356.78	SCX	scleraxis bHLH transcription factor
11212	1.66e-13	1.30e-14	0.1809	7.7058452	1.3938749	1106.42	PLPBP	pyridoxal phosphate binding protein
257169	1.74e-13	1.36e-14	338	7.6997577	2.6022961	34.86	C9orf43	chromosome 9 open reading frame 43
5004	1.78e-13	1.39e-14	0.8028	7.6969465	6.1794726	84245.08	ORM1	orosomucoid 1
127396	1.81e-13	1.43e-14	0.2885	7.6940933	2.2199575	231.78	ZNF684	zinc finger protein 684
283927	1.82e-13	1.43e-14	0.3273	7.6933398	2.5182885	392.51	NUDT7	nudix hydrolase 7
4017	1.85e-13	1.45e-14	0.3526	-7.6915117	-2.712147	635.45	LOXL2	lysyl oxidase like 2
101927468	1.86e-13	1.47e-14	0.5343	-7.6905349	-4.109004	20.65	LOC101927468	uncharacterized LOC101927468
100526760	1.96e-13	1.54e-14	0.3828	7.6838181	2.941543	1690.07	ABHD14A-ACY1	ABHD14A-ACY1 readthrough
5342	1.99e-13	1.57e-14	0.5945	7.681979	4.5665841	3364.96	PLGLB2	plasminogen like B2
107986126	2.00e-13	1.58e-14	0.3191	-7.6812772	-2.4512432	65.76	LOC107986126	uncharacterized LOC107986126
55768	2.00e-13	1.58e-14	0.1654	7.6811806	1.2701621	568.38	NGLY1	N-glycanase 1
84619	2.00e-13	1.58e-14	0.2548	7.6807083	1.9567548	1732.21	ZGPAT	zinc finger CCCH-type and G-patch domain containing
130576	2.01e-13	1.59e-14	0.6414	-7.6800999	-4.9260458	175.29	LYPD6B	LY6/PLAUR domain containing 6B
65244	2.01e-13	1.59e-14	0.2451	-7.680014	-1.8826647	615.81	SPATS2	spermatogenesis associated serine rich 2
285220	2.02e-13	1.59e-14	0.6771	-7.6796822	-5.1996026	68.72	EPHA6	EPH receptor A6
390732	2.02e-13	1.59e-14	0.8001	7.6796893	6.1447134	314.7	CES1P2	carboxylesterase 1 pseudogene 2
122664	2.03e-13	1.60e-14	0.3895	7.678931	2.9912492	94.16	TPPP2	tubulin polymerization promoting protein family member 2
4489	2.05e-13	1.62e-14	0.7116	7.6773298	5.4632882	580.77	MT1A	metallothionein 1A
105369689	2.07e-13	1.64e-14	0.6232	7.6757831	4.7837441	33.34	LOC105369689	uncharacterized LOC105369689
26007	2.08e-13	1.65e-14	0.2911	7.6755447	2.2341273	3727.38	TKFC	triokinase and FMN cyclase
64403	2.08e-13	1.65e-14	0.3696	-7.675488	-2.8370268	387.89	CDH24	cadherin 24
342510	2.09e-13	1.66e-14	474	7.674808	3.6381425	85.66	CD300E	CD300e molecule
150726	2.09e-13	1.66e-14	0.3922	-7.6744051	-3.0098924	579.16	FBXO41	F-box protein 41
400966	2.10e-13	1.67e-14	0.4111	7.673591	3.1546287	1632.38	RGPD1	RANBP2 like and GRIP domain containing 1
9156	2.13e-13	1.69e-14	0.3871	-7.6720809	-2.9698102	41.9	EXO1	exonuclease 1
701	2.13e-13	1.70e-14	0.3646	-7.6716394	-2.7972844	91.79	BUB1B	BUB1 mitotic checkpoint serine/threonine kinase B
3580	2.17e-13	1.73e-14	0.5967	7.6693602	4.5761275	240.39	CXCR2P1	C-X-C motif chemokine receptor 2 pseudogene 1
105373095	2.17e-13	1.73e-14	0.2158	7.6693241	1.6547405	1656.97	SELENOO-AS1	SELENOO antisense RNA 1
111216286	2.25e-13	1.79e-14	0.5911	7.6645239	4.5302396	60.89	LINC02575	long intergenic non-protein coding RNA 2575
105378745	2.26e-13	1.80e-14	868	7.6638371	6.6524708	14.49	LOC105378745	replaced by ID 112267900
389376	2.26e-13	1.81e-14	0.9338	-7.6637224	-7.1565665	117.72	SFTA2	surfactant associated 2
10841	2.26e-13	1.81e-14	0.6818	7.6634727	5.2251287	13568.62	FTCD	formimidoyltransferase cyclodeaminase
440300	2.39e-13	1.91e-14	0.2728	-7.6564241	-2.0889964	116.33	LOC440300	chondroitin sulfate proteoglycan 4 pseudogene
1475	2.43e-13	1.95e-14	0.4363	7.6541797	3.3395089	106.03	CSTA	cystatin A
7716	2.48e-13	1.98e-14	0.1445	-7.6517465	-1.1058216	1106.91	VEZF1	vascular endothelial zinc finger 1
105369334	2.48e-13	1.99e-14	0.8017	7.6513729	6.1338221	36.14	LOC105369334	uncharacterized LOC105369334
4831	2.52e-13	2.02e-14	0.1625	-7.649384	-1.242892	1879.14	NME2	NME/NM23 nucleoside diphosphate kinase 2
54620	2.53e-13	2.03e-14	0.2402	-7.6487459	-1.8370362	489.8	FBXL19	F-box and leucine rich repeat protein 19
57610	2.55e-13	2.05e-14	0.2061	7.6477583	1.5765085	1651.5	RANBP10	RAN binding protein 10
56124	2.55e-13	2.05e-14	0.4188	-7.6473915	-3.2026363	69.18	PCDHB12	protocadherin beta 12
389432	2.56e-13	2.06e-14	0.4164	7.6468263	3.1842063	490.39	SAMD5	sterile alpha motif domain containing 5
5892	2.60e-13	2.09e-14	0.2	-7.6448973	-1.5287039	381.9	RAD51D	RAD51 paralog D
79703	2.74e-13	2.21e-14	0.2206	-7.6378872	-1.6846747	347.57	C11orf80	chromosome 11 open reading frame 80
4035	2.77e-13	2.23e-14	0.2418	7.6364289	1.8465916	17770.86	LRP1	LDL receptor related protein 1
114783	2.80e-13	2.26e-14	0.4249	-7635	-3.2444338	142.64	LMTK3	lemur tyrosine kinase 3
54948	2.81e-13	2.27e-14	0.1759	7.6345622	1.3425842	669.26	MRPL16	mitochondrial ribosomal protein L16
107985792	2.85e-13	2.30e-14	0.8029	7.6326614	6.1286007	23.7	LOC107985792	uncharacterized LOC107985792
64219	2.90e-13	2.34e-14	0.1839	-7.630371	-1.4033765	290.15	PJA1	praja ring finger ubiquitin ligase 1
107986785	2.90e-13	2.35e-14	416	-7.6300919	-3.1743961	59.77	LOC107986785	uncharacterized LOC107986785
343990	2.94e-13	2.38e-14	0.3034	-7.6283135	-2.3146085	97.82	CRACDL	CRACD like
26061	2.95e-13	2.39e-14	0.2783	7.6277273	2.1228337	478.68	HACL1	2-hydroxyacyl-CoA lyase 1
83548	3.08e-13	2.50e-14	0.1577	7.6221212	1.2021842	1226.8	COG3	component of oligomeric golgi complex 3
80273	3.09e-13	2.50e-14	0.1832	7.6218442	1.396209	748.4	GRPEL1	GrpE like 1, mitochondrial
150	3.15e-13	2.55e-14	0.4526	-7.6192472	-3.448388	270.43	ADRA2A	adrenoceptor alpha 2A
871	3.30e-13	2.68e-14	0.2102	-7.6129282	-1.6002466	2379.16	SERPINH1	serpin family H member 1
6387	3.36e-13	2.73e-14	0.3811	7.6107281	2.9003585	5052.24	CXCL12	C-X-C motif chemokine ligand 12
64855	3.46e-13	2.81e-14	0.2561	-7.6069571	-1.9481789	2509.68	NIBAN2	niban apoptosis regulator 2
64651	3.46e-13	2.81e-14	0.4542	7.6066938	3.4548199	2841.62	CSRNP1	cysteine and serine rich nuclear protein 1
150967	3.59e-13	2.92e-14	0.36	-7.6019022	-2.7364385	152.63	LINC01963	long intergenic non-protein coding RNA 1963
84455	3.62e-13	2.94e-14	0.2823	-7.6007898	-2.1458168	147.54	EFCAB7	EF-hand calcium binding domain 7
113220	3.62e-13	2.95e-14	0.3317	-7.6006044	-2.5213063	4247.58	KIF12	kinesin family member 12
8926	3.63e-13	2.96e-14	0.2257	-7.6001301	-1.7155476	849.65	SNURF	SNRPN upstream open reading frame
79734	3.63e-13	2.96e-14	0.2948	-7.60003	-2.2405632	296.72	KCTD17	potassium channel tetramerization domain containing 17
1278	3.73e-13	3.05e-14	0.5091	-7.5963391	-3.8674536	17442.16	COL1A2	collagen type I alpha 2 chain
3476	3.75e-13	3.06e-14	0.2358	-7.5958674	-1.7912112	953.15	IGBP1	immunoglobulin binding protein 1
95	3.86e-13	3.16e-14	0.3949	7.5917822	2.9983666	1652.11	ACY1	aminoacylase 1
5266	3.86e-13	3.15e-14	0.8383	-7.5918314	-6.3645794	260.33	PI3	peptidase inhibitor 3
8835	3.92e-13	3.21e-14	0.4409	7.5896472	3.3459886	2337.36	SOCS2	suppressor of cytokine signaling 2
201931	3.94e-13	3.22e-14	0.2311	7.5891571	1.7539965	869.82	TMEM192	transmembrane protein 192
7216	3.99e-13	3.27e-14	0.3765	7.5873437	2.8565028	999.59	TRO	trophinin
105372564	4.01e-13	3.28e-14	0.6696	7.586659	5.0802683	62.25	LOC105372564	uncharacterized LOC105372564
132884	4.04e-13	3.31e-14	0.3476	-7.5856113	-2.6369667	207.44	EVC2	EvC ciliary complex subunit 2
476	4.17e-13	3.42e-14	0.3353	-7.5812908	-2.5416626	20378.01	ATP1A1	ATPase Na+/K+ transporting subunit alpha 1
89758	4.23e-13	3.47e-14	0.9531	7.579494	7.2239095	16.07	LINC01621	long intergenic non-protein coding RNA 1621
102723722	4.24e-13	3.49e-14	0.5089	7.5788976	3.8571916	403.28	LOC102723722	uncharacterized LOC102723722
55700	4.25e-13	3.49e-14	0.19	-7.5785909	-1.4402303	1244.96	MAP7D1	MAP7 domain containing 1
130367	4.29e-13	3.53e-14	0.6176	-7.5772538	-4.6800639	892.78	SGPP2	sphingosine-1-phosphate phosphatase 2
2118	4.46e-13	3.67e-14	0.5611	-7.5722305	-4.2486169	481	ETV4	ETS variant transcription factor 4
126669	4.47e-13	3.68e-14	325	7.5717564	2.4606441	1034.64	SHE	Src homology 2 domain containing E
7168	4.52e-13	3.73e-14	0.3241	-7.5701707	-2.4533454	9171.15	TPM1	tropomyosin 1
161247	4.66e-13	3.84e-14	0.5369	7.5663332	4.0626327	100.4	FITM1	fat storage inducing transmembrane protein 1
100288805	4.69e-13	3.86e-14	0.3998	-7.5654712	-3.0249618	187.2	HYDIN2	HYDIN axonemal central pair apparatus protein 2 (pseudogene)
145264	4.72e-13	3.90e-14	0.7714	7.5643799	5.8348148	90.76	SERPINA12	serpin family A member 12
57348	4.78e-13	3.95e-14	0.6542	-7.5626572	-4.9472301	424.83	TTYH1	tweety family member 1
8800	4.82e-13	3.98e-14	0.2514	7.5615155	1.9008444	418.11	PEX11A	peroxisomal biogenesis factor 11 alpha
101927258	4.99e-13	4.13e-14	0.4412	7.5569462	3.3342561	41	LINC01474	long intergenic non-protein coding RNA 1474
8214	5.10e-13	4.22e-14	0.2547	7.5540991	1.9243439	192.25	DGCR6	DiGeorge syndrome critical region gene 6
124930	5.15e-13	4.26e-14	0.4231	-7.5527866	-3.1956745	188.5	ANKRD13B	ankyrin repeat domain 13B
1501	5.41e-13	4.48e-14	0.6572	-7.5461836	-4.9591035	772.03	CTNND2	catenin delta 2
10280	5.58e-13	4.62e-14	0.2749	7.5421412	2.07357	2430.1	SIGMAR1	sigma non-opioid intracellular receptor 1
105370854	5.67e-13	4.70e-14	0.3631	7.5399957	2.7374976	269.19	LOC105370854	uncharacterized LOC105370854
347734	5.67e-13	4.71e-14	0.1845	-7.5398008	-1.3911034	1165.32	SLC35B2	solute carrier family 35 member B2
55615	6.00e-13	4.98e-14	0.2611	7.5324594	1.9666308	537.7	PRR5	proline rich 5
8613	6.01e-13	5.00e-14	0.3278	7.5320099	2.4692858	4316.35	PLPP3	phospholipid phosphatase 3
165215	6.02e-13	5.01e-14	0.3458	-7.5317732	-2.6048238	94.96	FAM171B	family with sequence similarity 171 member B
23428	6.29e-13	5.24e-14	0.2288	7.5259041	1.7220074	310.01	SLC7A8	solute carrier family 7 member 8
51514	6.44e-13	5.36e-14	0.4386	-7.5227361	-3.299302	110.31	DTL	denticleless E3 ubiquitin protein ligase homolog
25794	6.46e-13	5.38e-14	0.4244	-7.5223494	-3.1927634	149.4	FSCN2	fascin actin-bundling protein 2, retinal
11004	6.65e-13	5.54e-14	0.3535	-7.5185404	-2.6575302	85.29	KIF2C	kinesin family member 2C
105370373	6.65e-13	5.54e-14	0.9305	7.5184191	6.9962435	42.84	LOC105370373	uncharacterized LOC105370373
29119	6.66e-13	5.56e-14	0.5985	7.5180208	4.4995033	173.35	CTNNA3	catenin alpha 3
113278	6.69e-13	5.58e-14	0.6622	-7.5174762	-4.9783234	118.64	SLC52A3	solute carrier family 52 member 3
112268058	6.70e-13	5.60e-14	0.4246	7.5170671	3.1919046	177.8	LOC112268058
84557	6.75e-13	5.65e-14	0.2368	7.5160425	1.779507	603.25	MAP1LC3A	microtubule associated protein 1 light chain 3 alpha
570	6.92e-13	5.79e-14	0.4355	7.5127164	3.2716877	12850.28	BAAT	bile acid-CoA:amino acid N-acyltransferase
53905	6.94e-13	5.81e-14	0.2824	-7.5123514	-2.1216576	134.1	DUOX1	dual oxidase 1
147081	6.97e-13	5.84e-14	0.3227	-7.5117196	-2.4237452	271.2	LINC02210	long intergenic non-protein coding RNA 2210
2803	7.12e-13	5.97e-14	188	7.5088035	1.4115401	2373.98	GOLGA4	golgin A4
80178	7.13e-13	5.98e-14	0.3282	-7.5085573	-2.4643509	49.57	TEDC2	tubulin epsilon and delta complex 2
29948	7.18e-13	6.03e-14	0.4855	7.5074825	3.6451792	2040.17	OSGIN1	oxidative stress induced growth inhibitor 1
8676	7.41e-13	6.22e-14	0.3019	7.503279	2.265503	156.12	STX11	syntaxin 11
56925	7.49e-13	6.30e-14	0.3257	-7.5017844	-2.4434524	275.11	LXN	latexin
100533181	7.55e-13	6.35e-14	0.4962	-7.5007465	-3.7222071	1163.73	FXYD6-FXYD2	FXYD6-FXYD2 readthrough
2121	7.64e-13	6.42e-14	385	-7.4991267	-2.8874139	2620.72	EVC	EvC ciliary complex subunit 1
55506	7.66e-13	6.45e-14	0.3402	-7.4986127	-2.5511521	352.39	MACROH2A2	macroH2A.2 histone
440184	7.75e-13	6.53e-14	0.5665	7.4969949	4.2472638	20.03	CCDC196	coiled-coil domain containing 196
3909	7.80e-13	6.57e-14	0.4254	-7.4961954	-3.1889855	918.01	LAMA3	laminin subunit alpha 3
101928233	7.99e-13	6.73e-14	0.4516	-7.4929508	-3.3838503	34.32	LINC01671	long intergenic non-protein coding RNA 1671
8323	8.14e-13	6.87e-14	0.3464	-7.4903596	-2.5948641	524.81	FZD6	frizzled class receptor 6
57127	8.24e-13	6.95e-14	0.6627	7.4887821	4.9630969	265.32	RHBG	Rh family B glycoprotein
22873	8.28e-13	6.99e-14	0.3005	-7.4880679	-2.2503118	394.4	DZIP1	DAZ interacting zinc finger protein 1
100128276	8.47e-13	7.16e-14	0.9325	7.4849312	6.979747	24.2	LOC100128276	uncharacterized LOC100128276
9620	8.51e-13	7.20e-14	0.3215	-7.4842139	-2.4059194	937.62	CELSR1	cadherin EGF LAG seven-pass G-type receptor 1
6581	8.64e-13	7.31e-14	0.5671	7.4822004	4.2430957	4410.12	SLC22A3	solute carrier family 22 member 3
27309	8.85e-13	7.49e-14	0.1916	7.478985	1.4326608	685.74	ZNF330	zinc finger protein 330
5585	8.91e-13	7.55e-14	0.1814	-7.4779617	-1.35648	2134.21	PKN1	protein kinase N1
286527	8.97e-13	7.61e-14	0.4589	-7.4769499	-3.4315149	41.92	TMSB15B	thymosin beta 15B
55638	9.05e-13	7.67e-14	0.4329	7.4758083	3.2363583	1429.83	SYBU	syntabulin
6348	9.06e-13	7.69e-14	0.5322	7.4755947	3.9786321	298.91	CCL3	C-C motif chemokine ligand 3
107987289	9.08e-13	7.71e-14	0.6059	-7.4751397	-4.5294521	18.7	LOC107987289
283120	9.15e-13	7.78e-14	0.7068	7.474019	5.2828366	5433.78	H19	H19 imprinted maternally expressed transcript
57654	9.19e-13	7.81e-14	0.1501	-7.4734699	-1.121542	1326.97	UVSSA	UV stimulated scaffold protein A
55930	9.26e-13	7.88e-14	0.2511	-7.472294	-1.8760827	738.68	MYO5C	myosin VC
105378353	9.26e-13	7.89e-14	0.3776	7.4722084	2.8215621	32.32	LOC105378353	uncharacterized LOC105378353
9844	9.34e-13	7.95e-14	0.2537	7.4710753	1.895776	618.26	ELMO1	engulfment and cell motility 1
664	9.45e-13	8.05e-14	0.2875	7.4694964	2.1477867	1771.37	BNIP3	BCL2 interacting protein 3
223	9.73e-13	8.30e-14	0.2853	7.465542	2.1301242	2645.25	ALDH9A1	aldehyde dehydrogenase 9 family member A1
1543	9.86e-13	8.41e-14	1.1374	7.4637095	8.489259	581.19	CYP1A1	cytochrome P450 family 1 subfamily A member 1
284069	9.94e-13	8.48e-14	0.4937	-7.4626213	-3.6844123	71.14	FAM171A2	family with sequence similarity 171 member A2
643596	9.97e-13	8.52e-14	0.6335	-7.4620936	-4.7270074	41.57	RNF224	ring finger protein 224
338651	9.99e-13	8.54e-14	0.5363	-7.461779	-4.0020154	50.33	KRTAP5-AS1	KRTAP5-1/KRTAP5-2 antisense RNA 1
5648	1.01e-12	8.61e-14	0.5132	7.460623	3.829063	5175.04	MASP1	MBL associated serine protease 1
105374985	1.06e-12	9.10e-14	0.5506	-7.4534019	-4.1037697	87.15	LOC105374985
2346	1.10e-12	9.43e-14	0.4581	7.448639	3.4125391	614.8	FOLH1	folate hydrolase 1
101927026	1.10e-12	9.46e-14	0.6939	7.4482688	5.1684875	100.55	LOC101927026	uncharacterized LOC101927026
11136	1.11e-12	9.55e-14	0.3626	7.4470014	2.7002817	248.36	SLC7A9	solute carrier family 7 member 9
102724852	1.12e-12	9.63e-14	0.7106	7.4458538	5.2909797	6259.8	LOC102724852	replaced by ID 100033819
6491	1.14e-12	9.79e-14	349	-7.4437056	-2.5982145	199.61	STIL	STIL centriolar assembly protein
11326	1.15e-12	9.92e-14	0.3053	7.4419859	2.2717925	486.21	VSIG4	V-set and immunoglobulin domain containing 4
65108	1.17e-12	1.00e-13	0.2145	-7.4405917	-1.5962512	1936.45	MARCKSL1	MARCKS like 1
541471	1.17e-12	1.01e-13	0.3273	-7.43972	-2.4352368	376.29	MIR4435-2HG	MIR4435-2 host gene
9244	1.19e-12	1.02e-13	0.6535	-7.4376882	-4.8606386	61.15	CRLF1	cytokine receptor like factor 1
9708	1.22e-12	1.05e-13	217	-7.4343914	-1.6133278	132.5	PCDHGA8	protocadherin gamma subfamily A, 8
3385	1.22e-12	1.05e-13	0.2714	7.434254	2.0172943	713.55	ICAM3	intercellular adhesion molecule 3
644	1.23e-12	1.06e-13	0.2467	-7.4334784	-1.8335411	332.7	BLVRA	biliverdin reductase A
27237	1.29e-12	1.12e-13	0.2902	-7.4264494	-2.1551871	612.77	ARHGEF16	Rho guanine nucleotide exchange factor 16
266629	1.29e-12	1.12e-13	0.8913	7.4264409	6.6191987	33.11	SEC14L3	SEC14 like lipid binding 3
84446	1.30e-12	1.12e-13	0.3755	-7.4257068	-2.7886087	99.37	BRSK1	BR serine/threonine kinase 1
56648	1.32e-12	1.14e-13	0.2575	-7.4236402	-1.9113459	105.37	EIF5A2	eukaryotic translation initiation factor 5A2
10893	1.34e-12	1.16e-13	394	-7.4217249	-2.9241579	545.46	MMP24	matrix metallopeptidase 24
3959	1.34e-12	1.16e-13	0.2463	-7.4215141	-1.8277052	6503.21	LGALS3BP	galectin 3 binding protein
105371873	1.36e-12	1.18e-13	0.6066	7.4194745	4.5004356	106.38	LOC105371873
353514	1.38e-12	1.20e-13	0.4698	7.4169142	3.4843216	59.17	LILRA5	leukocyte immunoglobulin like receptor A5
55337	1.39e-12	1.20e-13	301	7.4166813	2.2320715	3161.46	SHFL	shiftless antiviral inhibitor of ribosomal frameshifting
102723354	1.41e-12	1.23e-13	0.5331	-7.4139066	-3.9527177	54.53	LINC02298	long intergenic non-protein coding RNA 2298
84823	1.42e-12	1.23e-13	0.1895	-7.4137117	-1.4050633	666.49	LMNB2	lamin B2
84681	1.42e-12	1.23e-13	0.2828	7.4135335	2.0967469	746.75	HINT2	histidine triad nucleotide binding protein 2
79794	1.47e-12	1.27e-13	0.3356	-7.4087522	-2.4865133	978.95	SPRING1	SREBF pathway regulator in golgi 1
79412	1.49e-12	1.29e-13	0.5374	-7.4071283	-3.9806167	39.7	KREMEN2	kringle containing transmembrane protein 2
399669	1.49e-12	1.30e-13	0.4589	-7.4064971	-3.3989646	63.99	ZNF321P	zinc finger protein 321, pseudogene
152100	1.53e-12	1.33e-13	0.1409	7.4033464	1.0430723	468.48	CMC1	C-X9-C motif containing 1
116372	1.55e-12	1.35e-13	0.4227	-7.4014715	-3.1289375	265.65	LYPD1	LY6/PLAUR domain containing 1
29	1.56e-12	1.36e-13	0.2864	-7.4001651	-2.119263	1709.3	ABR	ABR activator of RhoGEF and GTPase
64902	1.57e-12	1.37e-13	0.6912	7.3995069	5.1146938	1178.2	AGXT2	alanine--glyoxylate aminotransferase 2
105374298	1.59e-12	1.39e-13	0.2837	-7.3975582	-2.0986974	172.94	LOC105374298	keratinocyte proline-rich protein-like
26086	1.61e-12	1.40e-13	0.2736	-7.3962985	-2.023386	516.49	GPSM1	G protein signaling modulator 1
28999	1.61e-12	1.41e-13	0.5352	7.395638	3.9584546	1450.91	KLF15	KLF transcription factor 15
26287	1.62e-12	1.41e-13	0.7016	-7.3950571	-5.1884366	25.75	ANKRD2	ankyrin repeat domain 2
113540	1.62e-12	1.41e-13	0.2952	-7.3950308	-2.1828471	55.75	CMTM1	CKLF like MARVEL transmembrane domain containing 1
54996	1.72e-12	1.51e-13	0.3325	7.3865242	2.4557148	3229.63	MTARC2	mitochondrial amidoxime reducing component 2
728215	1.73e-12	1.51e-13	0.6032	-7.3862164	-4.4553705	81.41	NALF1	NALCN channel auxiliary factor 1
100033819	1.76e-12	1.54e-13	0.7177	7.3837202	5.2989457	290.33	MIR675	microRNA 675
2892	1.76e-12	1.54e-13	0.3023	7.3836512	2.232198	86.8	GRIA3	glutamate ionotropic receptor AMPA type subunit 3
140710	1.76e-12	1.54e-13	0.2939	-7.383301	-2.1695912	1073.9	SOGA1	suppressor of glucose, autophagy associated 1
117854	1.82e-12	1.60e-13	0.4367	-7.3787793	-3.222166	113.72	TRIM6	tripartite motif containing 6
9918	1.85e-12	1.63e-13	0.2142	-7.376449	-1.579951	636.29	NCAPD2	non-SMC condensin I complex subunit D2
54629	1.89e-12	1.66e-13	0.1699	-7.3738585	-1.2524573	784.81	MINDY2	MINDY lysine 48 deubiquitinase 2
102723389	1.93e-12	1.69e-13	0.7777	7.3709685	5.7325343	22.62	LOC102723389	uncharacterized LOC102723389
203286	1.97e-12	1.73e-13	0.3049	-7.3679864	-2.2462893	525.2	ANKS6	ankyrin repeat and sterile alpha motif domain containing 6
25963	1.98e-12	1.74e-13	0.1039	-7.3671493	-0.7657973	1065.83	TMEM87A	transmembrane protein 87A
81857	1.98e-12	1.75e-13	0.1472	-7.3669673	-1.0843782	1072.15	MED25	mediator complex subunit 25
105374382	2.03e-12	1.79e-13	0.4566	7.3636993	3.3623477	33.91	LOC105374382	uncharacterized LOC105374382
65018	2.09e-12	1.84e-13	0.2321	7.3599367	1.7086042	1302.17	PINK1	PTEN induced kinase 1
9958	2.12e-12	1.87e-13	0.1653	7.3578963	1.2161603	1500.31	USP15	ubiquitin specific peptidase 15
23426	2.13e-12	1.88e-13	0.3985	-7.3569048	-2.9316984	110.71	GRIP1	glutamate receptor interacting protein 1
3833	2.20e-12	1.94e-13	0.3498	-7.3529311	-2.57196	134.59	KIFC1	kinesin family member C1
2244	2.21e-12	1.95e-13	0.7248	7.3520296	5.3286717	224892.5	FGB	fibrinogen beta chain
150590	2.22e-12	1.96e-13	0.3612	-7.3512326	-2.6552373	68.57	C2orf15	chromosome 2 open reading frame 15
2592	2.29e-12	2.02e-13	0.2868	7.3472368	2.1068219	1836.11	GALT	galactose-1-phosphate uridylyltransferase
685	2.30e-12	2.04e-13	0.4186	-7.3462362	-3.0752248	89.46	BTC	betacellulin
92558	2.35e-12	2.08e-13	0.3815	-7.3434346	-2.80179	459.83	BICDL1	BICD family like cargo adaptor 1
1376	2.37e-12	2.10e-13	0.2985	7.3423177	2.1918709	1539.78	CPT2	carnitine palmitoyltransferase 2
103344718	2.42e-12	2.14e-13	0.7264	7.339743	5.331333	3004.43	HOTS
51560	2.43e-12	2.15e-13	0.4963	-7.339027	-3.6422837	231.94	RAB6B	RAB6B, member RAS oncogene family
284352	2.45e-12	2.17e-13	0.1543	-7.3379091	-1.1321832	969.09	PPP1R37	protein phosphatase 1 regulatory subunit 37
22936	2.45e-12	2.18e-13	0.4195	7.3373544	3.0779854	3991.96	ELL2	elongation factor for RNA polymerase II 2
94005	2.45e-12	2.18e-13	0.1813	-7.3372994	-1.3299564	623.86	PIGS	phosphatidylinositol glycan anchor biosynthesis class S
2048	2.48e-12	2.20e-13	0.4546	-7.3360055	-3.3346675	237.1	EPHB2	EPH receptor B2
105379315	2.48e-12	2.20e-13	0.9724	7.3357739	7.1330373	20.19	LOC105379315	uncharacterized LOC105379315
100509894	2.64e-12	2.35e-13	0.5855	7.3272173	4.2900764	81.38	CPB2-AS1	CPB2 antisense RNA 1
8396	2.70e-12	2.40e-13	0.1403	-7.3241688	-1.0273086	1483.4	PIP4K2B	phosphatidylinositol-5-phosphate 4-kinase type 2 beta
105375746	2.78e-12	2.47e-13	0.7745	7.3203565	5.6695329	21.69	LINC02964	long intergenic non-protein coding RNA 2964
1943	2.83e-12	2.52e-13	0.3607	7.3177567	2.6394113	268.96	EFNA2	ephrin A2
84187	2.91e-12	2.59e-13	0.1932	-7.3139439	-1.4129361	263.66	TMEM164	transmembrane protein 164
171389	2.91e-12	2.60e-13	456	7.3136453	3.3346842	94.13	NLRP6	NLR family pyrin domain containing 6
7070	2.93e-12	2.62e-13	0.4382	-7.3128276	-3.2042664	1462.89	THY1	Thy-1 cell surface antigen
100093631	2.95e-12	2.64e-13	0.1875	-7.311643	-1.3708295	2692.46	GTF2IP4	general transcription factor IIi pseudogene 4
105379257	3.07e-12	2.74e-13	0.7928	7.3066196	5.7925996	48.43	LOC105379257	uncharacterized LOC105379257
735	3.14e-12	2.81e-13	0.9444	7.3032872	6.8974431	21010.08	C9	complement C9
441204	3.26e-12	2.91e-13	0.6353	-7.2982909	-4.6367646	319.62	LINC02981	long intergenic non-protein coding RNA 2981
8091	3.26e-12	2.92e-13	0.8642	-7.2982206	-6.3070011	93.61	HMGA2	high mobility group AT-hook 2
93058	3.27e-12	2.93e-13	0.2855	7.297699	2.083288	329.32	COQ10A	coenzyme Q10A
116987	3.39e-12	3.04e-13	0.2359	-7.2925935	-1.7201423	682.1	AGAP1	ArfGAP with GTPase domain, ankyrin repeat and PH domain 1
9833	3.39e-12	3.04e-13	0.4967	-7.2926678	-3.6224931	80.58	MELK	maternal embryonic leucine zipper kinase
83959	3.42e-12	3.07e-13	0.7034	-7.2912021	-5.1287931	244.28	SLC4A11	solute carrier family 4 member 11
57412	3.52e-12	3.16e-13	0.3619	7.2872072	2.6371119	387.88	AS3MT	arsenite methyltransferase
201161	3.61e-12	3.25e-13	0.3163	7.2837591	2.3035345	346.41	CENPV	centromere protein V
84662	3.68e-12	3.31e-13	0.3314	-7.2810828	-2.4132189	527.88	GLIS2	GLIS family zinc finger 2
7803	3.79e-12	3.41e-13	0.3413	7.277055	2.4833805	15085.41	PTP4A1	protein tyrosine phosphatase 4A1
388	3.80e-12	3.42e-13	0.3297	7.2768641	2.3990353	16728.03	RHOB	ras homolog family member B
23397	3.85e-12	3.46e-13	0.4208	-7.274971	-3.0613709	110.07	NCAPH	non-SMC condensin I complex subunit H
1289	3.86e-12	3.47e-13	0.4178	-7.2745887	-3.0392962	6125.29	COL5A1	collagen type V alpha 1 chain
10288	3.86e-12	3.48e-13	0.2856	7.2743585	2.0776623	346.84	LILRB2	leukocyte immunoglobulin like receptor B2
219699	3.95e-12	3.57e-13	0.3749	-7.2710931	-2.7255975	993.23	UNC5B	unc-5 netrin receptor B
114571	4.05e-12	3.65e-13	0.7174	7.2678145	5.2142719	525.54	SLC22A9	solute carrier family 22 member 9
64376	4.09e-12	3.69e-13	0.1502	7.2662928	1.0917294	553.37	IKZF5	IKAROS family zinc finger 5
10401	4.10e-12	3.71e-13	0.1755	-7.2658419	-1.2748212	538.44	PIAS3	protein inhibitor of activated STAT 3
166815	4.14e-12	3.74e-13	0.2968	7.2646338	2.1558316	255.6	TIGD2	tigger transposable element derived 2
25984	4.19e-12	3.79e-13	0.8309	-7.2629864	-6.0350116	924.36	KRT23	keratin 23
162239	4.23e-12	3.83e-13	0.2933	7.2614867	2.1300121	374.63	ZFP1	ZFP1 zinc finger protein
3990	4.24e-12	3.84e-13	0.5651	7.2612089	4.1032126	2788.13	LIPC	lipase C, hepatic type
27063	4.25e-12	3.85e-13	0.7897	-7.2608788	-5.7341443	773.02	ANKRD1	ankyrin repeat domain 1
4016	4.28e-12	3.88e-13	0.4439	-7.259691	-3.2227122	483.89	LOXL1	lysyl oxidase like 1
55690	4.33e-12	3.92e-13	0.2087	-7.2581403	-1.5150147	1894	PACS1	phosphofurin acidic cluster sorting protein 1
26262	4.37e-12	3.96e-13	0.2188	-7.256872	-1.5875526	770.51	TSPAN17	tetraspanin 17
4494	4.43e-12	4.02e-13	0.5465	7.2549334	3.9651178	1521.35	MT1F	metallothionein 1F
100132273	4.46e-12	4.05e-13	0.4644	7.2537594	3.368961	394.43	NDUFA6-DT	NDUFA6 divergent transcript
10162	4.54e-12	4.13e-13	0.2581	7.2512122	1.8716793	1272.06	LPCAT3	lysophosphatidylcholine acyltransferase 3
101929384	4.55e-12	4.14e-13	921	7.2510568	6.6784898	26.21	SLC6A12-AS1	SLC6A12 antisense RNA 1
2114	4.57e-12	4.15e-13	0.4422	7.2504402	3.2062168	10778.64	ETS2	ETS proto-oncogene 2, transcription factor
220136	4.59e-12	4.18e-13	0.3288	-7.2495942	-2.3838517	44.83	CFAP53	cilia and flagella associated protein 53
439965	4.62e-12	4.21e-13	0.2964	7.2486566	2.1486074	509.66	SHLD2P3	shieldin complex subunit 2 pseudogene 3
10062	4.70e-12	4.28e-13	0.2032	7.2463909	1.4724825	1289.37	NR1H3	nuclear receptor subfamily 1 group H member 3
102467222	4.73e-12	4.31e-13	0.9329	7.2454188	6.7595239	15.62	LINC03023	long intergenic non-protein coding RNA 3023
2970	4.85e-12	4.42e-13	0.1798	-7.2419783	-1.3019228	2647.67	GTF2IP1	general transcription factor IIi pseudogene 1
1748	4.88e-12	4.45e-13	0.8307	-7.24104	-6.0150854	23.21	DLX4	distal-less homeobox 4
105375153	4.91e-12	4.49e-13	605	7.2399548	4.3799968	84.18	LOC105375153
10965	4.91e-12	4.49e-13	0.3713	7.2400194	2.6883467	1298.52	ACOT2	acyl-CoA thioesterase 2
56103	4.92e-12	4.50e-13	0.2586	-7.239716	-1.872313	170.66	PCDHGB2	protocadherin gamma subfamily B, 2
107987137	4.98e-12	4.55e-13	0.8929	7.2379724	6.4624528	29.96	LOC107987137	uncharacterized LOC107987137
100862662	5.04e-12	4.61e-13	0.7115	7.2362198	5.1483916	96.53	ALDH1L1-AS2	ALDH1L1 antisense RNA 2
4782	5.05e-12	4.62e-13	0.1128	7.2359102	0.8159528	4237.61	NFIC	nuclear factor I C
3293	5.13e-12	4.70e-13	0.4231	7.2336008	3.0603575	229.48	HSD17B3	hydroxysteroid 17-beta dehydrogenase 3
3958	5.18e-12	4.75e-13	0.3464	-7.2322514	-2.5050135	1748.99	LGALS3	galectin 3
80167	5.24e-12	4.81e-13	0.1801	7.2306526	1.30253	664.58	ABHD18	abhydrolase domain containing 18
6533	5.31e-12	4.87e-13	0.3932	-7.228799	-2.8423482	1105.94	SLC6A6	solute carrier family 6 member 6
414918	5.39e-12	4.95e-13	0.3262	-7.226533	-2.3569904	587.18	DENND6B	DENN domain containing 6B
3162	5.58e-12	5.13e-13	0.5012	7.2217384	3.6196018	2695.98	HMOX1	heme oxygenase 1
107985770	5.60e-12	5.15e-13	0.3381	-7.2212512	-2.4416367	54.9	SMANTIS	SMARCA4 interacting SWI/SNF chromatin remodeling complex scaffold lncRNA
10178	5.69e-12	5.23e-13	0.6653	7.2190621	4.8027282	1475.73	TENM1	teneurin transmembrane protein 1
105376861	5.72e-12	5.27e-13	0.9163	7.2181569	6.6141552	18.86	LOC105376861	uncharacterized LOC105376861
22837	5.74e-12	5.28e-13	0.2984	7.2177825	2.1534314	2997.26	COBLL1	cordon-bleu WH2 repeat protein like 1
8707	5.77e-12	5.31e-13	0.6584	-7.2170387	-4.7513431	329.78	B3GALT2	beta-1,3-galactosyltransferase 2
1557	5.78e-12	5.33e-13	0.7017	7.2167358	5.0642424	6574.94	CYP2C19	cytochrome P450 family 2 subfamily C member 19
56952	5.80e-12	5.35e-13	0.3498	-7.2161658	-2.5245461	141.65	PRTFDC1	phosphoribosyl transferase domain containing 1
79707	5.82e-12	5.37e-13	0.1403	7.2155469	1.0126583	411.6	NOL9	nucleolar protein 9
78988	5.83e-12	5.38e-13	0.1587	7.2152725	1.1450156	847.88	MRPL57	mitochondrial ribosomal protein L57
50506	5.93e-12	5.48e-13	0.7465	-7.2128784	-5.3845641	629.67	DUOX2	dual oxidase 2
728841	5.94e-12	5.49e-13	0.2368	7.2125734	1.7080556	2084.55	NBPF8	NBPF member 8
2307	5.95e-12	5.51e-13	0.5142	-7.2121435	-3.7081443	69.44	FOXS1	forkhead box S1
5178	6.09e-12	5.63e-13	0.4319	7.209078	3.1135671	257.1	PEG3	paternally expressed 3
8736	6.17e-12	5.71e-13	0.6878	7.2071389	4.956868	2363.07	MYOM1	myomesin 1
51127	6.20e-12	5.74e-13	0.6247	-7.2064294	-4.50169	133.45	TRIM17	tripartite motif containing 17
56129	6.30e-12	5.84e-13	0.4275	-7.2041656	-3.0799391	81.59	PCDHB7	protocadherin beta 7
9540	6.30e-12	5.85e-13	0.3144	-7.2039707	-2.2649675	496.79	TP53I3	tumor protein p53 inducible protein 3
79156	6.34e-12	5.89e-13	0.3943	7.2030507	2.8405177	329.15	PLEKHF1	pleckstrin homology and FYVE domain containing 1
374618	6.41e-12	5.95e-13	0.3938	-7.201665	-2.8357358	114.27	TEX9	testis expressed 9
2584	6.43e-12	5.98e-13	0.3449	7.2009997	2.483965	1568	GALK1	galactokinase 1
5154	6.48e-12	6.03e-13	0.3348	-7.1999008	-2.4107317	644.47	PDGFA	platelet derived growth factor subunit A
91107	6.49e-12	6.03e-13	0.2952	-7.1997304	-2.1256063	861.69	TRIM47	tripartite motif containing 47
645434	6.50e-12	6.05e-13	0.8274	7.1993367	5.9569891	16	LINC01625	long intergenic non-protein coding RNA 1625
8831	6.54e-12	6.09e-13	0.2594	-7.1985283	-1.8673257	804.28	SYNGAP1	synaptic Ras GTPase activating protein 1
283375	6.65e-12	6.20e-13	0.4765	7.1960468	3.4289725	2598.11	SLC39A5	solute carrier family 39 member 5
4703	6.74e-12	6.28e-13	0.6688	-7.1942803	-4.8114617	2257.03	NEB	nebulin
10572	6.74e-12	6.29e-13	0.2205	7.1940445	1.5859981	592.52	SIVA1	SIVA1 apoptosis inducing factor
55355	6.78e-12	6.33e-13	0.3928	-7.1931644	-2.8253159	91.02	HJURP	Holliday junction recognition protein
79977	6.93e-12	6.47e-13	0.5842	-7.1900999	-4.2002799	498.51	GRHL2	grainyhead like transcription factor 2
100528007	7.05e-12	6.59e-13	0.3223	7.1877859	2.3168662	463.69	BORCS7-ASMT	BORCS7-ASMT readthrough (NMD candidate)
1740	7.06e-12	6.60e-13	0.4818	7.187407	3.4628631	118.37	DLG2	discs large MAGUK scaffold protein 2
4316	7.07e-12	6.62e-13	0.7479	-7.1870995	-5.3751593	1936.26	MMP7	matrix metallopeptidase 7
105373047	7.07e-12	6.62e-13	0.6914	7.1870867	4.969166	217.34	LOC105373047
65975	7.15e-12	6.69e-13	589	-7.1855858	-4.232635	122.55	STK33	serine/threonine kinase 33
100288911	7.15e-12	6.70e-13	0.4233	-7.1855066	-3.0416033	35.66	CRIM1-DT	CRIM1 divergent transcript
4360	7.18e-12	6.73e-13	0.4083	7.1847612	2.9332388	988.87	MRC1	mannose receptor C-type 1
652995	7.23e-12	6.78e-13	1.0308	-7.183855	-7.4049516	4659.04	UCA1	urothelial cancer associated 1
107984243	7.29e-12	6.84e-13	0.5228	-7.1825275	-3.7552739	22.9	LOC107984243	uncharacterized LOC107984243
10430	7.42e-12	6.96e-13	0.1904	-7.1801785	-1.3674278	960.96	TMEM147	transmembrane protein 147
79883	7.45e-12	7.00e-13	0.5514	-7.1795221	-3.9590835	84.2	PODNL1	podocan like 1
100101478	7.58e-12	7.12e-13	0.5491	-7.1770207	-3.9411564	20.33	H2BW3P	H2B.W histone 3, pseudogene
121599	7.83e-12	7.36e-13	0.8988	7.1725144	6.4468173	12.58	SPIC	Spi-C transcription factor
3751	7.83e-12	7.37e-13	601	-7.172389	-4.3105627	57.1	KCND2	potassium voltage-gated channel subfamily D member 2
80728	7.90e-12	7.44e-13	357	-7.1710931	-2.5604279	372.35	ARHGAP39	Rho GTPase activating protein 39
100652740	8.09e-12	7.62e-13	0.2922	-7.16791	-2.0946704	111.53	PYCARD-AS1	PYCARD antisense RNA 1
50486	8.10e-12	7.63e-13	0.6365	7.1675815	4.5620453	3105.53	G0S2	G0/G1 switch 2
25819	8.10e-12	7.64e-13	0.3285	7.1673877	2.3548342	297.94	NOCT	nocturnin
9260	8.10e-12	7.64e-13	0.3162	-7.167398	-2.2666752	1727.47	PDLIM7	PDZ and LIM domain 7
11237	8.10e-12	7.64e-13	0.2207	-7.1675157	-1.5819801	302.82	RNF24	ring finger protein 24
6383	8.15e-12	7.70e-13	0.4059	7.1664567	2.9088601	3589.54	SDC2	syndecan 2
2257	8.23e-12	7.77e-13	0.5214	-7.1650686	-3.7358547	140.06	FGF12	fibroblast growth factor 12
344595	8.27e-12	7.82e-13	0.4265	-7.1642998	-3.0558533	155.37	DUBR	DPPA2 upstream binding RNA
5272	8.43e-12	7.97e-13	0.3492	7.1616839	2.5010327	1102.17	SERPINB9	serpin family B member 9
10666	8.44e-12	7.99e-13	0.2654	7.1613991	1.9002982	100.69	CD226	CD226 molecule
101928477	8.50e-12	8.05e-13	825	7.1603501	5.9072203	77.61	MMP20-AS1	MMP20 antisense RNA 1
80758	8.52e-12	8.07e-13	0.4336	-7.1598898	-3.1046931	254.69	PRR7	proline rich 7, synaptic
2000	8.58e-12	8.13e-13	0.2735	-7.1589423	-1.9578959	500.51	ELF4	E74 like ETS transcription factor 4
653190	8.86e-12	8.40e-13	0.4554	7.1544563	3.2578785	744.65	ABCC6P1	ATP binding cassette subfamily C member 6 pseudogene 1
2013	9.02e-12	8.56e-13	0.2814	7.1519362	2.0124709	1222.24	EMP2	epithelial membrane protein 2
114880	9.12e-12	8.66e-13	0.4153	7.1503575	2.9695485	236.82	OSBPL6	oxysterol binding protein like 6
105372692	9.12e-12	8.67e-13	0.6611	-7.150165	-4.7272884	26.24	LOC105372692	uncharacterized LOC105372692
126410	9.19e-12	8.73e-13	0.5642	7.1491172	4.033632	75.75	CYP4F22	cytochrome P450 family 4 subfamily F member 22
23086	9.35e-12	8.89e-13	0.3813	7.1466161	2.7252455	925.77	EXPH5	exophilin 5
2526	9.43e-12	8.97e-13	0.3432	-7.1454408	-2.4522098	405.45	FUT4	fucosyltransferase 4
210	9.48e-12	9.02e-13	0.3536	7.1446134	2.5259907	4243.04	ALAD	aminolevulinate dehydratase
102724770	9.48e-12	9.03e-13	0.2651	7.1445017	1.8939963	208.47	LOC102724770	replaced by ID 8214
3040	1.01e-11	9.59e-13	0.6027	7.136196	4.3009616	918.54	HBA2	hemoglobin subunit alpha 2
22925	1.01e-11	9.60e-13	0.2477	-7.1360613	-1.7672515	407.13	PLA2R1	phospholipase A2 receptor 1
22801	1.02e-11	9.69e-13	0.4721	-7.1349039	-3.3683843	596.61	ITGA11	integrin subunit alpha 11
101927560	1.02e-11	9.74e-13	0.6833	7.1341529	4.8744403	22.74	LOC101927560	uncharacterized LOC101927560
91252	1.07e-11	1.02e-12	0.1626	-7.1275848	-1.1592358	985.18	SLC39A13	solute carrier family 39 member 13
55785	1.10e-11	1.05e-12	0.3429	-7.1236554	-2.4430549	1600.14	FGD6	FYVE, RhoGEF and PH domain containing 6
728655	1.13e-11	1.08e-12	0.8256	7.1198984	5.8782025	735.46	HULC	hepatocellular carcinoma up-regulated long non-coding RNA
4338	1.14e-11	1.09e-12	166	7.1186907	1.1815812	931.39	MOCS2	molybdenum cofactor synthesis 2
54874	1.14e-11	1.09e-12	0.2826	-7.1181397	-2.0112917	1761.97	FNBP1L	formin binding protein 1 like
55083	1.15e-11	1.10e-12	0.4684	-7.1177769	-3.3341361	326.61	KIF26B	kinesin family member 26B
10559	1.15e-11	1.10e-12	0.1467	7.117437	1.0444483	458.15	SLC35A1	solute carrier family 35 member A1
1952	1.16e-11	1.11e-12	0.2581	-7.11566	-1.8362042	377.22	CELSR2	cadherin EGF LAG seven-pass G-type receptor 2
54621	1.18e-11	1.13e-12	0.2519	-7.1133076	-1.7920336	1003.69	VSIG10	V-set and immunoglobulin domain containing 10
55283	1.21e-11	1.16e-12	0.6348	-7.1095944	-4.5132881	361.54	MCOLN3	mucolipin TRP cation channel 3
105376162	1.22e-11	1.17e-12	0.5066	7.1090788	3.601596	25.01	HSD17B3-AS1	HSD17B3 antisense RNA 1
2878	1.22e-11	1.18e-12	0.4395	7.1080894	3.1239277	7433.93	GPX3	glutathione peroxidase 3
23341	1.23e-11	1.18e-12	0.2089	7.1074684	1.4846875	846.57	DNAJC16	DnaJ heat shock protein family (Hsp40) member C16
8991	1.23e-11	1.18e-12	0.5242	7.1071181	3.7259007	4111.98	SELENBP1	selenium binding protein 1
767811	1.26e-11	1.21e-12	0.5359	-7.1036611	-3.8066018	18.64	H2BW4P	H2B.W histone 4, pseudogene
990	1.27e-11	1.22e-12	0.4308	-7.1025879	-3.0598647	109.86	CDC6	cell division cycle 6
107986570	1.30e-11	1.25e-12	0.9138	7.0996944	6.4877848	30.33	LOC107986570	uncharacterized LOC107986570
10941	1.32e-11	1.27e-12	0.7795	7.097536	5.5328104	47.19	UGT2A1	UDP glucuronosyltransferase family 2 member A1 complex locus
83695	1.32e-11	1.27e-12	0.2513	-7.0972394	-1.7833662	270.5	RHNO1	RAD9-HUS1-RAD1 interacting nuclear orphan 1
51451	1.33e-11	1.29e-12	197	-7.0957632	-1.3980999	348.58	LCMT1	leucine carboxyl methyltransferase 1
83892	1.34e-11	1.29e-12	0.1939	-7.095076	-1.3756556	1181.36	KCTD10	potassium channel tetramerization domain containing 10
84261	1.35e-11	1.30e-12	0.2424	-7.0943534	-1.7199134	188.88	FBXW9	F-box and WD repeat domain containing 9
162073	1.35e-11	1.30e-12	0.1545	-7.0938703	-1.096088	1172.09	ITPRIPL2	ITPRIP like 2
3039	1.35e-11	1.31e-12	0.6124	7.0935197	4.3438605	814.02	HBA1	hemoglobin subunit alpha 1
107986567	1.37e-11	1.33e-12	795	7.0912054	5.6372069	34.19	LOC107986567	uncharacterized LOC107986567
54886	1.38e-11	1.34e-12	0.4046	7.0904292	2.8684947	90.9	PLPPR1	phospholipid phosphatase related 1
105378690	1.39e-11	1.34e-12	0.4139	7.0897567	2.9347325	28.66	LOC105378690	uncharacterized LOC105378690
574537	1.39e-11	1.35e-12	0.7801	7.0895314	5.5308531	47.13	UGT2A2	UDP glucuronosyltransferase family 2 member A2
5162	1.40e-11	1.36e-12	0.1889	7.0879518	1.33898	1059.93	PDHB	pyruvate dehydrogenase E1 subunit beta
4130	1.41e-11	1.37e-12	0.4448	-7.087484	-3.1526242	142.31	MAP1A	microtubule associated protein 1A
101928857	1.42e-11	1.37e-12	0.5834	7.0867221	4.1346068	685.9	TERLR1	TERT regulating lncRNA 1
23641	1.46e-11	1.42e-12	0.4746	-7.0819093	-3.3611661	564.92	LDOC1	LDOC1 regulator of NFKB signaling
55002	1.48e-11	1.43e-12	0.2392	-7.080758	-1.6939791	920.37	TMCO3	transmembrane and coiled-coil domains 3
338773	1.48e-11	1.44e-12	0.5307	-7.079944	-3.7574516	150.18	TMEM119	transmembrane protein 119
55740	1.52e-11	1.48e-12	0.2895	-7.0764815	-2.0487938	1695.67	ENAH	ENAH actin regulator
55735	1.55e-11	1.51e-12	0.1039	7.0738584	0.7347518	775.75	DNAJC11	DnaJ heat shock protein family (Hsp40) member C11
285386	1.57e-11	1.53e-12	0.4303	7.07182	3.0429555	219.28	TPRG1	tumor protein p63 regulated 1
339665	1.61e-11	1.57e-12	0.2957	-7.0680751	-2.0903355	87	SLC35E4	solute carrier family 35 member E4
6291	1.65e-11	1.61e-12	0.8266	7.064839	5.8399911	3620.54	SAA4	serum amyloid A4, constitutive
56100	1.65e-11	1.61e-12	0.2135	-7.0644252	-1.5083173	182.16	PCDHGB6	protocadherin gamma subfamily B, 6
9603	1.65e-11	1.61e-12	0.2308	-7.0643631	-1.6305775	625.47	NFE2L3	NFE2 like bZIP transcription factor 3
2108	1.67e-11	1.63e-12	265	7.0630479	1.8713561	3059.56	ETFA	electron transfer flavoprotein subunit alpha
147744	1.67e-11	1.63e-12	0.8562	-7.0625921	-6.0471119	16.42	TMEM190	transmembrane protein 190
6734	1.68e-11	1.64e-12	0.1958	7.062124	1.3824927	2954.62	SRPRA	SRP receptor subunit alpha
100130275	1.68e-11	1.64e-12	0.4759	-7.0619526	-3.3606938	27.9	TFAP2A-AS1	TFAP2A antisense RNA 1
105375670	1.68e-11	1.64e-12	0.5276	-7.0619938	-3.7261283	107.13	LOC105375670	uncharacterized LOC105375670
728239	1.72e-11	1.68e-12	0.5755	-7.0587246	-4.0625847	265.76	MAGED4	MAGE family member D4
79969	1.77e-11	1.73e-12	0.2289	-7.0544448	-1.614661	582.4	ATAT1	alpha tubulin acetyltransferase 1
65059	1.79e-11	1.75e-12	0.2482	7.0527289	1.7502629	2537.11	RAPH1	Ras association (RalGDS/AF-6) and pleckstrin homology domains 1
107987054	1.83e-11	1.79e-12	0.7385	7.0499379	5.2063703	15.84	LOC107987054	LINE-1 retrotransposable element ORF2 protein-like
2491	1.84e-11	1.80e-12	0.4035	-7.0490906	-2.8445939	61.52	CENPI	centromere protein I
90333	1.85e-11	1.82e-12	0.3303	-7.0477003	-2.3281431	204.87	ZNF468	zinc finger protein 468
493869	1.88e-11	1.85e-12	0.4302	-7.0455169	-3.0310198	285.83	GPX8	glutathione peroxidase 8 (putative)
4582	1.89e-11	1.85e-12	0.5804	-7.0451121	-4.0887693	562.18	MUC1	mucin 1, cell surface associated
5213	1.89e-11	1.85e-12	0.2579	-7.0451345	-1.8169158	670.85	PFKM	phosphofructokinase, muscle
5327	1.90e-11	1.87e-12	364	-7.043886	-2.5643082	760.01	PLAT	plasminogen activator, tissue type
25821	1.94e-11	1.91e-12	0.2498	7.0409074	1.7589307	569.64	MTO1	mitochondrial tRNA translation optimization 1
23788	2.03e-11	2.00e-12	0.2115	7.0343962	1.4876076	2117.89	MTCH2	mitochondrial carrier 2
64844	2.10e-11	2.06e-12	0.1679	7.0300415	1.180283	2291.06	MARCHF7	membrane associated ring-CH-type finger 7
4537	2.10e-11	2.07e-12	0.3573	7.0297394	2.5116766	73514.4	ND3	NADH dehydrogenase subunit 3
8464	2.14e-11	2.11e-12	0.1915	-7.0268691	-1.3457291	137.52	SUPT3H	SPT3 homolog, SAGA and STAGA complex component
4258	2.17e-11	2.14e-12	0.2726	7.0249295	1.9148914	1513.84	MGST2	microsomal glutathione S-transferase 2
1515	2.25e-11	2.22e-12	0.5774	-7.0200422	-4.0535217	23.31	CTSV	cathepsin V
55340	2.25e-11	2.22e-12	0.2955	7.0197563	2.0744537	223.13	GIMAP5	GTPase, IMAP family member 5
105371800	2.28e-11	2.25e-12	1.1071	7.0180622	7.7698455	281.06	LOC105371800	uncharacterized LOC105371800
51761	2.30e-11	2.27e-12	0.8943	-7.01669	-6.2752774	196.88	ATP8A2	ATPase phospholipid transporting 8A2
107987209	2.33e-11	2.31e-12	0.2942	7.0145877	2.0634685	308.2	LOC107987209	uncharacterized LOC107987209
57216	2.38e-11	2.35e-12	0.5487	-7.0116782	-3.8473384	334.24	VANGL2	VANGL planar cell polarity protein 2
84630	2.42e-11	2.39e-12	0.3871	7.0094391	2.7133224	66.85	TTBK1	tau tubulin kinase 1
646982	2.42e-11	2.39e-12	442	7.0094581	3.0984069	30.42	LINC00598	long intergenic non-protein coding RNA 598
1087	2.42e-11	2.39e-12	1.3459	-7.009509	-9.4340796	1183.24	CEACAM7	CEA cell adhesion molecule 7
100874111	2.43e-11	2.41e-12	0.3917	7.008521	2.7449091	284.23	STEAP3-AS1	STEAP3 antisense RNA 1
1390	2.47e-11	2.45e-12	0.2515	7.0062207	1.7617724	715.29	CREM	cAMP responsive element modulator
23338	2.50e-11	2.48e-12	0.2903	-7.0044084	-2.033159	1127.23	JADE2	jade family PHD finger 2
112267876	2.51e-11	2.49e-12	0.7664	7.0038836	5.3681189	2114.17	LOC112267876
126282	2.59e-11	2.57e-12	0.2769	6.9994166	1.9383723	1258.94	TNFAIP8L1	TNF alpha induced protein 8 like 1
57577	2.59e-11	2.57e-12	0.2703	-6.9992962	-1.8922303	552.25	CCDC191	coiled-coil domain containing 191
100861548	2.62e-11	2.61e-12	0.1902	6.997505	1.3307468	981.09	PINK1-AS	PINK1 antisense RNA
83876	2.64e-11	2.62e-12	0.6214	6.9965451	4.3475229	166.33	MRO	maestro
114569	2.70e-11	2.69e-12	0.3069	-6.9931468	-2.1464402	2293.76	MAL2	mal, T cell differentiation protein 2
729857	2.72e-11	2.71e-12	0.3843	6.9919582	2.6872334	975.14	RGPD2	RANBP2 like and GRIP domain containing 2
222256	2.72e-11	2.71e-12	0.2555	6.9920153	1.7867481	164.26	CDHR3	cadherin related family member 3
148206	2.79e-11	2.78e-12	0.4139	-6.9886261	-2.892693	171.12	ZNF714	zinc finger protein 714
105377137	2.87e-11	2.86e-12	0.5288	-6.9842973	-3.693131	59.55	LNCSIK1	uncharacterized LOC105377137
148808	2.91e-11	2.90e-12	0.3206	-6.982428	-2.2388697	154.75	MFSD4A	major facilitator superfamily domain containing 4A
79088	2.93e-11	2.93e-12	246	-6.9811563	-1.7174968	232.31	ZNF426	zinc finger protein 426
81557	3.01e-11	3.00e-12	0.5775	-6.9776855	-4.0299322	263.86	MAGED4B	MAGE family member D4B
5137	3.01e-11	3.01e-12	722	-6.9773597	-5.0375786	215.66	PDE1C	phosphodiesterase 1C
284252	3.06e-11	3.06e-12	0.2781	-6.9748699	-1.9395892	204.46	KCTD1	potassium channel tetramerization domain containing 1
81930	3.06e-11	3.06e-12	0.4649	-6.9747282	-3.2424872	33.23	KIF18A	kinesin family member 18A
375444	3.10e-11	3.11e-12	0.3032	-6.972882	-2.1140132	64.47	C5orf34	chromosome 5 open reading frame 34
440	3.10e-11	3.11e-12	0.3907	-6.9728299	-2.7245612	452.57	ASNS	asparagine synthetase (glutamine-hydrolyzing)
770	3.12e-11	3.13e-12	0.5151	-6.9719786	-3.5912621	275.72	CA11	carbonic anhydrase 11
55165	3.16e-11	3.16e-12	494	-6.970281	-3.4434543	86.79	CEP55	centrosomal protein 55
201181	3.16e-11	3.17e-12	0.3455	-6.9699151	-2.4077738	57.91	ZNF385C	zinc finger protein 385C
5092	3.18e-11	3.19e-12	0.2761	6.9691884	1.9243657	2708.1	PCBD1	pterin-4 alpha-carbinolamine dehydratase 1
794	3.23e-11	3.24e-12	0.8671	-6.9668643	-6.0412642	86.64	CALB2	calbindin 2
105374285	3.26e-11	3.27e-12	774	-6.965489	-5.3912367	40.28	LINC02038	long intergenic non-protein coding RNA 2038
81624	3.33e-11	3.35e-12	0.5068	-6.9624035	-3.5286982	43.67	DIAPH3	diaphanous related formin 3
101929291	3.37e-11	3.39e-12	0.3321	6.9606008	2.3117082	105.08	LOC101929291	uncharacterized LOC101929291
643236	3.42e-11	3.44e-12	0.7089	-6.9585855	-4.9327158	50.67	TMEM72	transmembrane protein 72
56130	3.51e-11	3.53e-12	0.5524	-6.9547438	-3.8421047	61.89	PCDHB6	protocadherin beta 6
771	3.56e-11	3.59e-12	0.5448	-6.9525469	-3.7876526	57.39	CA12	carbonic anhydrase 12
255043	3.57e-11	3.59e-12	0.2656	6.9522536	1.8466712	645.65	TMEM86B	transmembrane protein 86B
11318	3.66e-11	3.69e-12	0.5413	6.948733	3.7612925	93.94	GPR182	G protein-coupled receptor 182
79966	3.68e-11	3.71e-12	0.5142	-6.9476964	-3.5724958	686.56	SCD5	stearoyl-CoA desaturase 5
643770	3.68e-11	3.72e-12	0.5849	6.947613	4.0636195	59.86	LINC02453	long intergenic non-protein coding RNA 2453
80263	3.77e-11	3.81e-12	0.4141	-6.9442187	-2.8753384	281.3	TRIM45	tripartite motif containing 45
8445	3.94e-11	3.98e-12	0.3388	-6.9378753	-2.3507273	1065.22	DYRK2	dual specificity tyrosine phosphorylation regulated kinase 2
654364	3.96e-11	4.00e-12	0.1698	-6.9372465	-1.1781748	2123.15	NME1-NME2	NME1-NME2 readthrough
100133985	3.96e-11	4.01e-12	0.3743	6.9369295	2.5961885	26.04	LINC01816	long intergenic non-protein coding RNA 1816
1589	3.99e-11	4.03e-12	0.4925	6.936125	3.4159263	576.59	CYP21A2	cytochrome P450 family 21 subfamily A member 2
388650	4.00e-11	4.05e-12	0.2287	6.9354895	1.5862563	471.87	DIPK1A	divergent protein kinase domain 1A
[truncated: 17,751 more rows]
